# Supplementary material for: Crystal structure of catena-poly[bis­[μ3-2-(2-nitro­phen­yl)acetato-κ3 O:O:O′]disilver(I)]
Source: Acta Crystallogr E Crystallogr Commun. 2015 Apr 25;71(Pt 5):m118–9. doi: 10.1107/S2056989015007616 (PMC4420127; doi:10.1107/S2056989015007616)
Supplement: Supplementary file 1 [file e-71-0m118-sup1.cif]

##############################################################################
#                                                                            #
# This CIF contains the data in a paper accepted for publication in          #
# Acta Crystallographica Section E. It conforms to the requirements of       #
# Notes for Authors for Acta Crystallographica Section E, and has been       #
# peer reviewed under the auspices of the IUCr Commission on Journals.       #
#                                                                            #
# Full details of the Crystallographic Information File format               #
# are given in the paper "The Crystallographic Information File (CIF):       #
# a New Standard Archive File for Crystallography" by S. R. Hall, F. H.      #
# Allen and I. D. Brown [Acta Cryst. (1991), A47, 655-685].                  #
#                                                                            #
# The current version of the core CIF dictionary is obtainable from          #
# ftp://ftp.iucr.org/pub/cif_core.dic.                                       #
#                                                                            #
# Software is freely available for graphical display of the structure(s)     #
# in this CIF. For information consult the CIF software page                 #
# http://www.iucr.org/resources/cif/software.                                #
#                                                                            #
# This file may be used for bona fide research purposes within the           #
# scientific community so long as proper attribution is given to the journal # 
# article from which it was obtained.                                        #
#                                                                            #
##############################################################################
data_global
_audit_creation_method     ?
_journal_date_recd_electronic     2015-03-22
_journal_date_accepted     2015-04-17
_journal_name_full     'Acta Crystallographica, Section E'
_journal_year     2015
_journal_volume     71
_journal_issue      5
_journal_page_first     m118
_journal_page_last     m119
_journal_paper_category     HM
_journal_paper_doi     10.1107/S2056989015007616
_journal_coeditor_code     FK2086
_publ_contact_author
;
Muhammad Nawaz Tahir
University of Sargodha
Department of Physics
Sargodha
Pakistan
;
_publ_contact_author_email     'dmntahir_uos@yahoo.com'
_publ_contact_author_fax     '0092 48 32 22 121'
_publ_contact_author_phone     '0092 48 92 30 914'
_publ_section_title
;\
Crystal structure of
<i>catena</i>-poly[bis[\m~3~-2-(2-nitrophenyl)acetato-\k^3^<i>O</i>:\
<i>O</i>:<i>O</i>']disilver(I)]
;
loop_
    _publ_author_name
    _publ_author_footnote
    _publ_author_address
    'Muhammad Danish' .
;
Department of Chemistry
Institute of Natural Sciences
University of Gujrat
Gujrat 50700
Pakistan
;
    'Tahir, Muhammad Nawaz' .
;
Department of Physics
University of Sargodha
Sargodha
Punjab
Pakistan
;
    'Sana Iftikhar' .
;
Department of Chemistry
Institute of Natural Sciences
University of Gujrat
Gujrat 50700
Pakistan
;
    'Nazir Ahmad' .
;
State Key Laboratory of Material
Synthesis and New Technology
Wuhan University of Technology
Wuhan 430070
China
;
data_I
_database_code_depnum_ccdc_archive 'CCDC 1060272'
_audit_creation_method     SHELXL-97
_chemical_name_systematic
;\
<i>catena</i>-Poly[bis[\m~3~-2-(2-nitrophenyl)acetato-\k^3^<i>O</i>:\
<i>O</i>:<i>O</i>']disilver(I)]
;
_chemical_name_common     ?
_chemical_formula_moiety     'C16 H12 Ag2 N2 O8'
_chemical_formula_sum     'C16 H12 Ag2 N2 O8'
_chemical_formula_iupac     '[Ag2 (C8 H6 N1 O4)2]'
_chemical_formula_weight     576.02
_shelx_space_group_comment
;
The symmetry employed for this shelxl refinement is uniquely defined
by the following loop, which should always be used as a source of
symmetry information in preference to the above space-group names.
They are only intended as comments.
;
_space_group_crystal_system     monoclinic
_space_group_name_H-M_alt     'P 21/c'
_space_group_name_Hall     '-P 2ybc'
loop_
    _space_group_symop_operation_xyz
    'x, y, z'
    '-x, y+1/2, -z+1/2'
    '-x, -y, -z'
    'x, -y-1/2, z-1/2'
_cell_length_a     5.5249(3)
_cell_length_b     15.8838(10)
_cell_length_c     20.0257(11)
_cell_angle_alpha     90
_cell_angle_beta     96.853(3)
_cell_angle_gamma     90
_cell_volume     1744.83(17)
_cell_formula_units_Z     4
_cell_measurement_reflns_used     3113
_cell_measurement_theta_min     1.641
_cell_measurement_theta_max     27.000
_cell_measurement_temperature     296(2)
_exptl_crystal_description     needle
_exptl_crystal_colour     'colorless'
_exptl_crystal_size_max     0.37
_exptl_crystal_size_mid     0.22
_exptl_crystal_size_min     0.18
_exptl_crystal_density_diffrn     2.193
_exptl_crystal_density_meas     ?
_exptl_crystal_density_method     'not measured'
_exptl_crystal_F_000     1120
_exptl_absorpt_coefficient_mu     2.295
_exptl_absorpt_correction_type     multi-scan
_exptl_absorpt_process_details
;
(SADABS; Bruker, 2005)
;
_exptl_absorpt_correction_T_min     0.485
_exptl_absorpt_correction_T_max     0.682
_exptl_special_details
;
;
_diffrn_ambient_temperature     296(2)
_diffrn_radiation_type     MoK\a
_diffrn_radiation_wavelength     0.71073
_diffrn_radiation_source     'fine-focus sealed tube'
_diffrn_radiation_monochromator     graphite
_diffrn_measurement_device_type     'Bruker Kappa APEXII CCD'
_diffrn_measurement_method     \w
_diffrn_detector_area_resol_mean     7.80
_diffrn_reflns_number     14170
_diffrn_reflns_av_R_equivalents     0.0268
_diffrn_reflns_theta_min     1.641
_diffrn_reflns_theta_max     27.00
_diffrn_reflns_theta_full     27.00
_diffrn_measured_fraction_theta_max     0.995
_diffrn_measured_fraction_theta_full     0.995
_diffrn_reflns_limit_h_min     -7
_diffrn_reflns_limit_h_max     7
_diffrn_reflns_limit_k_min     -20
_diffrn_reflns_limit_k_max     20
_diffrn_reflns_limit_l_min     -25
_diffrn_reflns_limit_l_max     25
_diffrn_standards_number     0
_diffrn_standards_interval_count     ?
_diffrn_standards_interval_time     ?
_diffrn_standards_decay_%     ?
_refine_special_details
;
Refinement of <i>F</i>^2^ against ALL reflections. The weighted <i>R</i>-factor
<i>wR</i> and goodness of fit <i>S</i> are based on <i>F</i>^2^, conventional
<i>R</i>-factors <i>R</i> are based on <i>F</i>, with <i>F</i> set to zero for
negative <i>F</i>^2^. The threshold expression of <i>F</i>^2^ >
\s(<i>F</i>^2^) is used only for calculating <i>R</i>-factors(gt) <i>etc</i>.
and is not relevant to the choice of reflections for refinement.
<i>R</i>-factors based on <i>F</i>^2^ are statistically about twice as large
as those based on <i>F</i>, and <i>R</i>-factors based on ALL data will be
even larger.
;
_reflns_number_total     3781
_reflns_number_gt     3113
_reflns_threshold_expression     I>2\s(I)
_refine_ls_structure_factor_coef     Fsqd
_refine_ls_matrix_type     full
_refine_ls_R_factor_all     0.0450
_refine_ls_R_factor_gt     0.0329
_refine_ls_wR_factor_gt     0.0618
_refine_ls_wR_factor_ref     0.0663
_refine_ls_goodness_of_fit_ref     1.097
_refine_ls_restrained_S_all     1.097
_refine_ls_number_reflns     3781
_refine_ls_number_parameters     253
_refine_ls_number_restraints     0
_refine_ls_hydrogen_treatment     constr
_refine_ls_weighting_scheme     calc
_refine_ls_weighting_details
              'w=1/[\s^2^(Fo^2^)+(0.0165P)^2^+3.0884P] where P=(Fo^2^+2Fc^2^)/3'
_atom_sites_solution_hydrogens     geom
_atom_sites_solution_primary     direct
_atom_sites_solution_secondary     difmap
_refine_ls_shift/su_max     0.000
_refine_ls_shift/su_mean     0.000
_refine_diff_density_max     0.473
_refine_diff_density_min     -0.546
loop_
    _atom_type_symbol
    _atom_type_description
    _atom_type_scat_dispersion_real
    _atom_type_scat_dispersion_imag
    _atom_type_scat_source
    'C' 'C' 0.0033 0.0016
                         'International Tables Vol C Tables 4.2.6.8 and 6.1.1.4'
    'H' 'H' 0.0000 0.0000
                         'International Tables Vol C Tables 4.2.6.8 and 6.1.1.4'
    'N' 'N' 0.0061 0.0033
                         'International Tables Vol C Tables 4.2.6.8 and 6.1.1.4'
    'O' 'O' 0.0106 0.0060
                         'International Tables Vol C Tables 4.2.6.8 and 6.1.1.4'
    'Ag' 'Ag' -0.8971 1.1015
                         'International Tables Vol C Tables 4.2.6.8 and 6.1.1.4'
_computing_data_collection
;
APEX2 (Bruker, 2007)
;
_computing_cell_refinement
;
SAINT (Bruker, 2007)
;
_computing_data_reduction
;
SAINT (Bruker, 2007)
;
_computing_structure_solution
;
SHELXS97 (Sheldrick, 2008)
;
_computing_structure_refinement
;
SHELXL2014  (Sheldrick, 2015)
;
_computing_molecular_graphics
;
ORTEP-3 for Windows (Farrugia, 2012) and PLATON (Spek, 2009)
;
_computing_publication_material
;
WinGX (Farrugia, 2012) and PLATON (Spek, 2009)
;
loop_
    _atom_site_type_symbol
    _atom_site_label
    _atom_site_fract_x
    _atom_site_fract_y
    _atom_site_fract_z
    _atom_site_U_iso_or_equiv
    _atom_site_adp_type
    _atom_site_calc_flag
    _atom_site_occupancy
    _atom_site_disorder_assembly
    _atom_site_disorder_group
    Ag Ag1 0.94971(5) 0.08333(2) 0.04106(2) 0.04649(10) Uani d 1 . .
    Ag Ag2 0.55095(5) -0.00701(2) 0.08051(2) 0.04710(10) Uani d 1 . .
    O O1 0.6850(4) 0.17796(16) 0.00365(15) 0.0446(7) Uani d 1 . .
    O O2 0.3776(5) 0.11268(17) 0.04293(16) 0.0507(8) Uani d 1 . .
    O O3 0.6222(7) 0.3128(3) 0.10446(17) 0.0813(12) Uani d 1 . .
    O O4 0.9451(7) 0.3737(3) 0.0785(2) 0.0857(12) Uani d 1 . .
    O O5 1.1302(5) -0.02471(16) 0.09716(15) 0.0455(7) Uani d 1 . .
    O O6 0.8165(4) -0.09755(16) 0.12586(14) 0.0422(7) Uani d 1 . .
    O O7 1.0110(7) -0.0492(2) 0.2652(2) 0.0769(11) Uani d 1 . .
    O O8 0.6646(7) -0.0985(3) 0.28321(19) 0.0891(13) Uani d 1 . .
    N N1 0.7356(7) 0.3501(2) 0.06550(19) 0.0519(9) Uani d 1 . .
    N N2 0.8701(7) -0.1072(3) 0.26878(18) 0.0534(10) Uani d 1 . .
    C C1 0.4719(7) 0.1752(2) 0.0172(2) 0.0376(9) Uani d 1 . .
    C C2 0.3050(7) 0.2495(2) 0.0012(2) 0.0439(10) Uani d 1 . .
    H H2A 0.1657 0.2306 -0.0292 0.053 Uiso calc 1 . .
    H H2B 0.2445 0.2672 0.0426 0.053 Uiso calc 1 . .
    C C3 0.4109(6) 0.3250(2) -0.02943(19) 0.0321(8) Uani d 1 . .
    C C4 0.6114(7) 0.3702(2) -0.00200(19) 0.0344(8) Uani d 1 . .
    C C5 0.7012(8) 0.4370(3) -0.0343(3) 0.0583(12) Uani d 1 . .
    H H5 0.8407 0.4645 -0.0149 0.070 Uiso calc 1 . .
    C C6 0.5883(11) 0.4634(3) -0.0944(3) 0.0666(14) Uani d 1 . .
    H H6 0.6486 0.5095 -0.1158 0.080 Uiso calc 1 . .
    C C7 0.3877(11) 0.4226(3) -0.1231(2) 0.0654(14) Uani d 1 . .
    H H7 0.3080 0.4410 -0.1640 0.079 Uiso calc 1 . .
    C C8 0.3015(8) 0.3533(3) -0.0914(2) 0.0531(11) Uani d 1 . .
    H H8 0.1660 0.3248 -0.1122 0.064 Uiso calc 1 . .
    C C9 1.0388(6) -0.0834(2) 0.12825(19) 0.0338(8) Uani d 1 . .
    C C10 1.2235(7) -0.1397(3) 0.1690(2) 0.0448(10) Uani d 1 . .
    H H10A 1.3176 -0.1683 0.1379 0.054 Uiso calc 1 . .
    H H10B 1.3352 -0.1038 0.1972 0.054 Uiso calc 1 . .
    C C11 1.1271(7) -0.2051(2) 0.21313(18) 0.0333(8) Uani d 1 . .
    C C12 0.9564(7) -0.1916(2) 0.25696(18) 0.0366(8) Uani d 1 . .
    C C13 0.8654(9) -0.2561(3) 0.2933(2) 0.0609(13) Uani d 1 . .
    H H13 0.7455 -0.2457 0.3211 0.073 Uiso calc 1 . .
    C C14 0.9568(12) -0.3357(3) 0.2873(3) 0.0778(18) Uani d 1 . .
    H H14 0.8973 -0.3801 0.3108 0.093 Uiso calc 1 . .
    C C15 1.1325(11) -0.3498(3) 0.2474(3) 0.0747(17) Uani d 1 . .
    H H15 1.1997 -0.4033 0.2453 0.090 Uiso calc 1 . .
    C C16 1.2119(8) -0.2866(3) 0.2102(2) 0.0518(11) Uani d 1 . .
    H H16 1.3281 -0.2985 0.1815 0.062 Uiso calc 1 . .
loop_
    _atom_site_aniso_label
    _atom_site_aniso_U_11
    _atom_site_aniso_U_22
    _atom_site_aniso_U_33
    _atom_site_aniso_U_12
    _atom_site_aniso_U_13
    _atom_site_aniso_U_23
    Ag1 0.02941(16) 0.04213(18) 0.0682(2) 0.00658(13) 0.00686(14) 0.02080(15)
    Ag2 0.02920(16) 0.04436(18) 0.0678(2) 0.00628(13) 0.00618(14) 0.02365(16)
    O1 0.0297(14) 0.0374(15) 0.069(2) 0.0081(11) 0.0160(13) 0.0225(13)
    O2 0.0301(14) 0.0367(15) 0.086(2) -0.0014(11) 0.0084(14) 0.0291(15)
    O3 0.090(3) 0.112(3) 0.041(2) 0.009(2) 0.0057(19) 0.018(2)
    O4 0.054(2) 0.101(3) 0.093(3) -0.003(2) -0.031(2) -0.015(2)
    O5 0.0312(14) 0.0391(15) 0.0670(19) 0.0026(11) 0.0095(13) 0.0276(13)
    O6 0.0265(14) 0.0419(15) 0.0569(18) -0.0024(11) -0.0010(12) 0.0243(13)
    O7 0.093(3) 0.0350(18) 0.096(3) 0.0016(18) -0.016(2) -0.0170(18)
    O8 0.065(2) 0.135(4) 0.065(2) 0.032(2) -0.0004(19) -0.044(2)
    N1 0.050(2) 0.053(2) 0.049(2) 0.0084(18) -0.0069(19) -0.0121(18)
    N2 0.056(2) 0.059(2) 0.042(2) 0.0120(19) -0.0094(18) -0.0205(18)
    C1 0.035(2) 0.0286(19) 0.049(2) 0.0023(15) 0.0027(17) 0.0075(16)
    C2 0.0245(19) 0.032(2) 0.075(3) 0.0038(15) 0.0060(19) 0.0145(19)
    C3 0.0283(18) 0.0251(17) 0.043(2) 0.0057(14) 0.0039(16) 0.0032(15)
    C4 0.0321(19) 0.0316(19) 0.039(2) 0.0009(15) 0.0023(16) -0.0012(15)
    C5 0.054(3) 0.042(2) 0.081(4) -0.013(2) 0.012(3) 0.004(2)
    C6 0.096(4) 0.039(3) 0.070(4) 0.002(3) 0.033(3) 0.018(2)
    C7 0.102(4) 0.053(3) 0.040(3) 0.024(3) 0.002(3) 0.013(2)
    C8 0.058(3) 0.041(2) 0.053(3) 0.008(2) -0.019(2) 0.001(2)
    C9 0.0315(19) 0.0311(19) 0.038(2) 0.0021(15) 0.0025(16) 0.0100(16)
    C10 0.029(2) 0.051(2) 0.055(3) 0.0056(17) 0.0051(18) 0.022(2)
    C11 0.035(2) 0.0276(18) 0.035(2) 0.0015(14) -0.0060(16) 0.0048(15)
    C12 0.040(2) 0.038(2) 0.030(2) -0.0071(16) -0.0068(16) -0.0018(15)
    C13 0.071(3) 0.081(4) 0.029(2) -0.024(3) 0.000(2) 0.005(2)
    C14 0.111(5) 0.052(3) 0.063(4) -0.038(3) -0.021(3) 0.027(3)
    C15 0.103(5) 0.029(2) 0.083(4) -0.002(3) -0.027(3) 0.011(2)
    C16 0.061(3) 0.037(2) 0.054(3) 0.013(2) -0.009(2) 0.002(2)
_geom_special_details
;
All e.s.d.'s (except the e.s.d. in the dihedral angle between two l.s. planes)
are estimated using the full covariance matrix. The cell e.s.d.'s are taken
into account individually in the estimation of e.s.d.'s in distances, angles
and torsion angles; correlations between e.s.d.'s in cell parameters are only
used when they are defined by crystal symmetry. An approximate (isotropic)
treatment of cell e.s.d.'s is used for estimating e.s.d.'s involving l.s.
planes.
;
loop_
    _geom_bond_atom_site_label_1
    _geom_bond_atom_site_label_2
    _geom_bond_site_symmetry_2
    _geom_bond_distance
    _geom_bond_publ_flag
    Ag1 O1 . 2.167(2) ?
    Ag1 O5 . 2.221(2) ?
    Ag1 O2 1_655 2.405(3) ?
    Ag1 Ag2 . 2.8200(4) ?
    Ag1 Ag1 3_755 3.1998(7) ?
    Ag2 O6 . 2.174(2) ?
    Ag2 O2 . 2.219(3) ?
    Ag2 O5 1_455 2.404(2) ?
    Ag2 Ag2 3_655 3.2140(7) ?
    O1 C1 . 1.241(4) ?
    O2 C1 . 1.259(4) ?
    O2 Ag1 1_455 2.405(3) ?
    O3 N1 . 1.211(5) ?
    O4 N1 . 1.215(5) ?
    O5 C9 . 1.260(4) ?
    O5 Ag2 1_655 2.404(2) ?
    O6 C9 . 1.244(4) ?
    O7 N2 . 1.214(5) ?
    O8 N2 . 1.212(5) ?
    N1 C4 . 1.476(5) ?
    N2 C12 . 1.451(5) ?
    C1 C2 . 1.509(5) ?
    C2 C3 . 1.498(5) ?
    C2 H2A . 0.9700 ?
    C2 H2B . 0.9700 ?
    C3 C4 . 1.379(5) ?
    C3 C8 . 1.388(5) ?
    C4 C5 . 1.365(5) ?
    C5 C6 . 1.354(7) ?
    C5 H5 . 0.9300 ?
    C6 C7 . 1.351(7) ?
    C6 H6 . 0.9300 ?
    C7 C8 . 1.384(7) ?
    C7 H7 . 0.9300 ?
    C8 H8 . 0.9300 ?
    C9 C10 . 1.518(5) ?
    C10 C11 . 1.503(5) ?
    C10 H10A . 0.9700 ?
    C10 H10B . 0.9700 ?
    C11 C12 . 1.380(5) ?
    C11 C16 . 1.380(5) ?
    C12 C13 . 1.386(6) ?
    C13 C14 . 1.373(8) ?
    C13 H13 . 0.9300 ?
    C14 C15 . 1.348(8) ?
    C14 H14 . 0.9300 ?
    C15 C16 . 1.354(7) ?
    C15 H15 . 0.9300 ?
    C16 H16 . 0.9300 ?
loop_
    _geom_angle_atom_site_label_1
    _geom_angle_atom_site_label_2
    _geom_angle_atom_site_label_3
    _geom_angle_site_symmetry_1
    _geom_angle_site_symmetry_3
    _geom_angle
    _geom_angle_publ_flag
    O1 Ag1 O5 . . 162.60(9) ?
    O1 Ag1 O2 . 1_655 119.49(9) ?
    O5 Ag1 O2 . 1_655 76.16(9) ?
    O1 Ag1 Ag2 . . 86.12(7) ?
    O5 Ag1 Ag2 . . 77.51(6) ?
    O2 Ag1 Ag2 1_655 . 153.31(6) ?
    O1 Ag1 Ag1 . 3_755 123.20(8) ?
    O5 Ag1 Ag1 . 3_755 61.69(8) ?
    O2 Ag1 Ag1 1_655 3_755 86.43(8) ?
    Ag2 Ag1 Ag1 . 3_755 84.972(15) ?
    O6 Ag2 O2 . . 161.91(10) ?
    O6 Ag2 O5 . 1_455 118.69(9) ?
    O2 Ag2 O5 . 1_455 76.23(9) ?
    O6 Ag2 Ag1 . . 86.72(6) ?
    O2 Ag2 Ag1 . . 77.83(6) ?
    O5 Ag2 Ag1 1_455 . 154.04(6) ?
    O6 Ag2 Ag2 . 3_655 119.58(8) ?
    O2 Ag2 Ag2 . 3_655 65.40(9) ?
    O5 Ag2 Ag2 1_455 3_655 95.20(7) ?
    Ag1 Ag2 Ag2 . 3_655 74.507(13) ?
    C1 O1 Ag1 . . 121.2(2) ?
    C1 O2 Ag2 . . 129.1(2) ?
    C1 O2 Ag1 . 1_455 126.9(2) ?
    Ag2 O2 Ag1 . 1_455 102.88(10) ?
    C9 O5 Ag1 . . 129.8(2) ?
    C9 O5 Ag2 . 1_655 127.3(2) ?
    Ag1 O5 Ag2 . 1_655 102.86(9) ?
    C9 O6 Ag2 . . 120.7(2) ?
    O3 N1 O4 . . 124.4(4) ?
    O3 N1 C4 . . 118.4(4) ?
    O4 N1 C4 . . 117.1(4) ?
    O8 N2 O7 . . 123.6(4) ?
    O8 N2 C12 . . 118.7(4) ?
    O7 N2 C12 . . 117.7(4) ?
    O1 C1 O2 . . 124.6(3) ?
    O1 C1 C2 . . 119.8(3) ?
    O2 C1 C2 . . 115.6(3) ?
    C3 C2 C1 . . 117.0(3) ?
    C3 C2 H2A . . 108.0 ?
    C1 C2 H2A . . 108.0 ?
    C3 C2 H2B . . 108.0 ?
    C1 C2 H2B . . 108.0 ?
    H2A C2 H2B . . 107.3 ?
    C4 C3 C8 . . 115.5(3) ?
    C4 C3 C2 . . 126.1(3) ?
    C8 C3 C2 . . 118.4(4) ?
    C5 C4 C3 . . 122.4(4) ?
    C5 C4 N1 . . 116.5(4) ?
    C3 C4 N1 . . 121.0(3) ?
    C6 C5 C4 . . 120.4(4) ?
    C6 C5 H5 . . 119.8 ?
    C4 C5 H5 . . 119.8 ?
    C7 C6 C5 . . 119.8(4) ?
    C7 C6 H6 . . 120.1 ?
    C5 C6 H6 . . 120.1 ?
    C6 C7 C8 . . 119.7(4) ?
    C6 C7 H7 . . 120.2 ?
    C8 C7 H7 . . 120.2 ?
    C7 C8 C3 . . 122.1(4) ?
    C7 C8 H8 . . 119.0 ?
    C3 C8 H8 . . 119.0 ?
    O6 C9 O5 . . 124.5(3) ?
    O6 C9 C10 . . 120.8(3) ?
    O5 C9 C10 . . 114.7(3) ?
    C11 C10 C9 . . 117.4(3) ?
    C11 C10 H10A . . 107.9 ?
    C9 C10 H10A . . 107.9 ?
    C11 C10 H10B . . 107.9 ?
    C9 C10 H10B . . 108.0 ?
    H10A C10 H10B . . 107.2 ?
    C12 C11 C16 . . 115.8(4) ?
    C12 C11 C10 . . 125.7(3) ?
    C16 C11 C10 . . 118.5(4) ?
    C11 C12 C13 . . 122.5(4) ?
    C11 C12 N2 . . 120.7(4) ?
    C13 C12 N2 . . 116.7(4) ?
    C14 C13 C12 . . 118.3(5) ?
    C14 C13 H13 . . 120.8 ?
    C12 C13 H13 . . 120.8 ?
    C15 C14 C13 . . 120.2(5) ?
    C15 C14 H14 . . 119.9 ?
    C13 C14 H14 . . 119.9 ?
    C14 C15 C16 . . 120.4(5) ?
    C14 C15 H15 . . 119.8 ?
    C16 C15 H15 . . 119.8 ?
    C15 C16 C11 . . 122.5(5) ?
    C15 C16 H16 . . 118.7 ?
    C11 C16 H16 . . 118.7 ?
loop_
    _geom_torsion_atom_site_label_1
    _geom_torsion_atom_site_label_2
    _geom_torsion_atom_site_label_3
    _geom_torsion_atom_site_label_4
    _geom_torsion_site_symmetry_1
    _geom_torsion_site_symmetry_2
    _geom_torsion_site_symmetry_3
    _geom_torsion_site_symmetry_4
    _geom_torsion
    _geom_torsion_publ_flag
    Ag1 O1 C1 O2 . . . . -12.5(6) ?
    Ag1 O1 C1 C2 . . . . 169.0(3) ?
    Ag2 O2 C1 O1 . . . . 5.5(6) ?
    Ag1 O2 C1 O1 1_455 . . . -160.2(3) ?
    Ag2 O2 C1 C2 . . . . -175.9(3) ?
    Ag1 O2 C1 C2 1_455 . . . 18.3(5) ?
    O1 C1 C2 C3 . . . . -1.4(6) ?
    O2 C1 C2 C3 . . . . -180.0(4) ?
    C1 C2 C3 C4 . . . . -57.6(6) ?
    C1 C2 C3 C8 . . . . 122.1(4) ?
    C8 C3 C4 C5 . . . . -1.7(6) ?
    C2 C3 C4 C5 . . . . 177.9(4) ?
    C8 C3 C4 N1 . . . . 176.2(3) ?
    C2 C3 C4 N1 . . . . -4.1(6) ?
    O3 N1 C4 C5 . . . . 155.5(4) ?
    O4 N1 C4 C5 . . . . -23.1(5) ?
    O3 N1 C4 C3 . . . . -22.5(6) ?
    O4 N1 C4 C3 . . . . 158.8(4) ?
    C3 C4 C5 C6 . . . . 2.5(7) ?
    N1 C4 C5 C6 . . . . -175.5(4) ?
    C4 C5 C6 C7 . . . . -1.0(8) ?
    C5 C6 C7 C8 . . . . -1.0(8) ?
    C6 C7 C8 C3 . . . . 1.8(7) ?
    C4 C3 C8 C7 . . . . -0.4(6) ?
    C2 C3 C8 C7 . . . . 179.9(4) ?
    Ag2 O6 C9 O5 . . . . -11.1(5) ?
    Ag2 O6 C9 C10 . . . . 170.6(3) ?
    Ag1 O5 C9 O6 . . . . 9.8(6) ?
    Ag2 O5 C9 O6 1_655 . . . -167.2(3) ?
    Ag1 O5 C9 C10 . . . . -171.8(3) ?
    Ag2 O5 C9 C10 1_655 . . . 11.2(5) ?
    O6 C9 C10 C11 . . . . -8.0(6) ?
    O5 C9 C10 C11 . . . . 173.6(4) ?
    C9 C10 C11 C12 . . . . -47.7(6) ?
    C9 C10 C11 C16 . . . . 131.7(4) ?
    C16 C11 C12 C13 . . . . -3.2(6) ?
    C10 C11 C12 C13 . . . . 176.2(4) ?
    C16 C11 C12 N2 . . . . 174.5(3) ?
    C10 C11 C12 N2 . . . . -6.1(6) ?
    O8 N2 C12 C11 . . . . 150.3(4) ?
    O7 N2 C12 C11 . . . . -31.5(5) ?
    O8 N2 C12 C13 . . . . -31.9(5) ?
    O7 N2 C12 C13 . . . . 146.4(4) ?
    C11 C12 C13 C14 . . . . 2.7(6) ?
    N2 C12 C13 C14 . . . . -175.1(4) ?
    C12 C13 C14 C15 . . . . 0.7(7) ?
    C13 C14 C15 C16 . . . . -3.4(8) ?
    C14 C15 C16 C11 . . . . 2.8(8) ?
    C12 C11 C16 C15 . . . . 0.4(6) ?
    C10 C11 C16 C15 . . . . -179.0(4) ?
loop_
    _geom_hbond_atom_site_label_D
    _geom_hbond_atom_site_label_H
    _geom_hbond_atom_site_label_A
    _geom_hbond_site_symmetry_A
    _geom_hbond_distance_DH
    _geom_hbond_distance_HA
    _geom_hbond_distance_DA
    _geom_hbond_angle_DHA
    C2 H2B O4 1_455 0.97 2.53 3.312(6) 137.7
    C10 H10B O8 1_655 0.97 2.35 3.205(6) 146.1
    C6 H6 O8 4_565 0.93 2.48 3.322(6) 151.1
    C15 H15 O7 2_745 0.93 2.59 3.268(6) 130.0
_shelxl_version_number     2014/6
_iucr_refine_instructions_details
;
TITL DD3_0m in P2(1)/c COLORLESS NEEDLE
CELL 0.71073 5.5249 15.8838 20.0257 90.000 96.853 90.000
ZERR 4.00 0.0003 0.0010 0.0011 0.000 0.003 0.000
LATT 1
SYMM -x, y+1/2, -z+1/2
SFAC C  H  N  O  Ag
UNIT 64  48  8  32  8
OMIT -3 54
L.S. 40
ACTA
BOND $H
HTAB
CONF
LIST 4
FMAP 2
PLAN 8
SIZE 0.37 0.22 0.18
TEMP 23.000
MPLA 4 C1 C2 O1 O2
MPLA 6 C3 C4 C5 C6 C7 C8
MPLA 3 N1 O3 O4
MPLA 4 O5 O6 C9 C10
MPLA 6 C11 C12 C13 C14 C15 C16
MPLA 3 N2 O7 O8
MPLA 8 O1 C1 O2 AG1 AG2 O5 C9 O6
EQIV $1 x-1, y, z
HTAB C2 O4_$1
EQIV $2 x+1, y, z
HTAB C10 O8_$2
EQIV $3 x, -y+1/2, z-1/2
HTAB C6 O8_$3
EQIV $4 -x+2, y-1/2, -z+1/2
HTAB C15 O7_$4
WGHT    0.016500    3.088400
FVAR       0.09629
AG1   5    0.949714    0.083332    0.041055    11.00000    0.02941    0.04213 =
         0.06817    0.02080    0.00686    0.00658
AG2   5    0.550945   -0.007007    0.080507    11.00000    0.02920    0.04436 =
         0.06784    0.02365    0.00618    0.00628
O1    4    0.685044    0.177960    0.003647    11.00000    0.02973    0.03744 =
         0.06896    0.02246    0.01598    0.00813
O2    4    0.377591    0.112681    0.042933    11.00000    0.03013    0.03667 =
         0.08575    0.02914    0.00841   -0.00138
O3    4    0.622241    0.312846    0.104459    11.00000    0.09030    0.11199 =
         0.04109    0.01836    0.00571    0.00882
O4    4    0.945105    0.373710    0.078478    11.00000    0.05445    0.10075 =
         0.09250   -0.01531   -0.03059   -0.00346
O5    4    1.130200   -0.024708    0.097156    11.00000    0.03120    0.03906 =
         0.06696    0.02763    0.00947    0.00260
O6    4    0.816487   -0.097548    0.125864    11.00000    0.02649    0.04192 =
         0.05686    0.02433   -0.00100   -0.00245
O7    4    1.010999   -0.049229    0.265181    11.00000    0.09283    0.03497 =
         0.09636   -0.01698   -0.01563    0.00165
O8    4    0.664643   -0.098489    0.283212    11.00000    0.06499    0.13495 =
         0.06550   -0.04441   -0.00038    0.03238
N1    3    0.735598    0.350065    0.065502    11.00000    0.05011    0.05315 =
         0.04939   -0.01209   -0.00694    0.00835
N2    3    0.870074   -0.107209    0.268778    11.00000    0.05576    0.05905 =
         0.04184   -0.02054   -0.00938    0.01195
C1    1    0.471890    0.175166    0.017214    11.00000    0.03460    0.02856 =
         0.04921    0.00755    0.00268    0.00228
C2    1    0.304966    0.249539    0.001247    11.00000    0.02449    0.03214 =
         0.07515    0.01450    0.00600    0.00379
AFIX  23
H2A   2    0.165725    0.230644   -0.029161    11.00000   -1.20000
H2B   2    0.244477    0.267196    0.042563    11.00000   -1.20000
AFIX   0
C3    1    0.410864    0.325023   -0.029427    11.00000    0.02834    0.02506 =
         0.04275    0.00320    0.00388    0.00565
C4    1    0.611437    0.370243   -0.002002    11.00000    0.03214    0.03159 =
         0.03894   -0.00120    0.00234    0.00086
C5    1    0.701160    0.436985   -0.034293    11.00000    0.05357    0.04181 =
         0.08064    0.00380    0.01242   -0.01290
AFIX  43
H5    2    0.840718    0.464493   -0.014891    11.00000   -1.20000
AFIX   0
C6    1    0.588281    0.463390   -0.094384    11.00000    0.09611    0.03930 =
         0.06999    0.01836    0.03252    0.00156
AFIX  43
H6    2    0.648620    0.509454   -0.115820    11.00000   -1.20000
AFIX   0
C7    1    0.387700    0.422614   -0.123117    11.00000    0.10179    0.05297 =
         0.03994    0.01309    0.00169    0.02430
AFIX  43
H7    2    0.307965    0.441044   -0.164030    11.00000   -1.20000
AFIX   0
C8    1    0.301507    0.353292   -0.091363    11.00000    0.05845    0.04117 =
         0.05327    0.00105   -0.01927    0.00773
AFIX  43
H8    2    0.166048    0.324759   -0.112186    11.00000   -1.20000
AFIX   0
C9    1    1.038789   -0.083439    0.128251    11.00000    0.03154    0.03107 =
         0.03834    0.00996    0.00253    0.00214
C10   1    1.223499   -0.139662    0.168976    11.00000    0.02888    0.05069 =
         0.05498    0.02184    0.00506    0.00562
AFIX  23
H10A  2    1.317598   -0.168257    0.137907    11.00000   -1.20000
H10B  2    1.335206   -0.103843    0.197206    11.00000   -1.20000
AFIX   0
C11   1    1.127147   -0.205100    0.213133    11.00000    0.03527    0.02764 =
         0.03467    0.00479   -0.00603    0.00146
C12   1    0.956404   -0.191575    0.256956    11.00000    0.04004    0.03752 =
         0.02957   -0.00185   -0.00677   -0.00709
C13   1    0.865436   -0.256069    0.293323    11.00000    0.07089    0.08120 =
         0.02924    0.00526    0.00043   -0.02428
AFIX  43
H13   2    0.745458   -0.245659    0.321130    11.00000   -1.20000
AFIX   0
C14   1    0.956836   -0.335741    0.287287    11.00000    0.11059    0.05178 =
         0.06328    0.02712   -0.02142   -0.03829
AFIX  43
H14   2    0.897316   -0.380145    0.310832    11.00000   -1.20000
AFIX   0
C15   1    1.132527   -0.349809    0.247354    11.00000    0.10268    0.02949 =
         0.08256    0.01052   -0.02712   -0.00182
AFIX  43
H15   2    1.199681   -0.403305    0.245329    11.00000   -1.20000
AFIX   0
C16   1    1.211916   -0.286574    0.210163    11.00000    0.06078    0.03722 =
         0.05351    0.00199   -0.00902    0.01289
AFIX  43
H16   2    1.328065   -0.298519    0.181510    11.00000   -1.20000
AFIX   0
HKLF 4 1 1 0 0 0 1 0 0 0 1
REM  DD3_0m in P2(1)/c COLORLESS NEEDLE
REM R1 =  0.0329 for    3113 Fo > 4sig(Fo)  and  0.0450 for all    3781 data
REM    253 parameters refined using      0 restraints
END
WGHT      0.0165      3.0894
REM Instructions for potential hydrogen bonds
HTAB C2 O4_$1
HTAB C10 O8_$2
REM Highest difference peak  0.473,  deepest hole -0.546,  1-sigma level  0.082
Q1    1   0.9797  0.1009  0.0822  11.00000  0.05    0.47
Q2    1   0.4728  0.0444  0.0859  11.00000  0.05    0.42
Q3    1   0.5764  0.0059  0.1203  11.00000  0.05    0.39
Q4    1   1.0055  0.1396  0.0302  11.00000  0.05    0.39
Q5    1   0.6614  0.0342  0.0821  11.00000  0.05    0.39
Q6    1   0.8757  0.1408  0.0405  11.00000  0.05    0.36
Q7    1   0.6753 -0.1575  0.0865  11.00000  0.05    0.32
Q8    1   0.5132 -0.0563  0.0811  11.00000  0.05    0.32
;
