# Supplementary material for: Crystal structure of catena-poly[bis­[μ3-2-(2-nitro­phen­yl)acetato-κ3 O:O:O′]disilver(I)]
Source: Acta Crystallogr E Crystallogr Commun. 2015 Apr 25;71(Pt 5):m118–9. doi: 10.1107/S2056989015007616 (PMC4420127; doi:10.1107/S2056989015007616)
Supplement: Supplementary file 2 [file e-71-0m118-Isup2.hkl]

#
# h,k,l, Fc-squared, Fo-squared, sigma(Fo-squared), status flag
#
data_I
_shelx_title ' DD3_0m in P2(1)/c COLORLESS NEEDLE'
_shelx_refln_list_code          4
_shelx_F_calc_maximum      318.50
_exptl_crystal_F_000      1120.00
_reflns_d_resolution_high  0.7828

loop_
 _space_group_symop_operation_xyz
 'x, y, z'
 '-x, y+1/2, -z+1/2'
 '-x, -y, -z'
 'x, -y-1/2, z-1/2'

_cell_length_a     5.5249
_cell_length_b    15.8838
_cell_length_c    20.0257
_cell_angle_alpha  90.000
_cell_angle_beta   96.853
_cell_angle_gamma  90.000

_shelx_F_squared_multiplier     1.000

loop_
 _refln_index_h
 _refln_index_k
 _refln_index_l
 _refln_F_squared_calc
 _refln_F_squared_meas
 _refln_F_squared_sigma
 _refln_observed_status
   1   0   0       1430.01       1538.73        17.20 o
   2   0   0      37666.45      38068.62       336.29 o
   3   0   0       1860.31       1917.55        39.23 o
   4   0   0        453.99        418.20        21.76 o
   5   0   0          4.30         41.40        28.04 o
   6   0   0        575.51        509.11        76.58 o
   1   1   0       1698.63       1634.76        14.87 o
   2   1   0       2796.12       2977.55        24.33 o
   3   1   0        511.22        496.74        15.24 o
   4   1   0       2569.73       2634.77        42.52 o
   5   1   0       1023.15       1103.44        45.66 o
   6   1   0        649.80        586.85        57.17 o
   0   2   0      39714.96      39839.82       456.18 o
   1   2   0       3603.46       3492.29        29.17 o
   2   2   0      38083.59      38734.90       262.47 o
   3   2   0       1079.35       1111.18        17.42 o
   4   2   0        796.73        853.72        22.05 o
   5   2   0         53.01         57.55        31.36 o
   6   2   0        490.20        444.35        36.02 o
   1   3   0       1052.35        994.49        17.53 o
   2   3   0      13436.70      13772.57       109.92 o
   3   3   0       6283.27       6389.62        61.40 o
   4   3   0      11033.93      10721.29       104.69 o
   5   3   0       5011.90       4719.57        88.53 o
   6   3   0       1896.37       1919.95       124.04 o
   0   4   0       3076.90       2985.99        43.26 o
   1   4   0      37418.34      37022.73       302.31 o
   2   4   0       2818.42       2754.27        30.91 o
   3   4   0      12677.03      12766.57       132.17 o
   4   4   0         97.28        178.32        14.39 o
   5   4   0        238.48        179.22        36.82 o
   6   4   0         55.22        236.22        58.25 o
   1   5   0        315.01        332.91        14.33 o
   2   5   0       3011.30       2925.69        39.65 o
   3   5   0       2635.09       2588.25        39.95 o
   4   5   0       1828.94       2052.16        37.63 o
   5   5   0        290.11        315.15        24.81 o
   6   5   0        646.89        662.81        59.48 o
   0   6   0        110.78        107.26        15.64 o
   1   6   0      66917.62      65390.49       762.39 o
   2   6   0         89.30        142.01        12.79 o
   3   6   0      10529.45      10021.74       110.61 o
   4   6   0          0.02         78.41        15.78 o
   5   6   0          1.44         11.36        13.24 o
   6   6   0         52.90        195.00        42.63 o
   1   7   0       4714.44       4819.72        74.36 o
   2   7   0        395.56        433.84        20.38 o
   3   7   0       2803.43       2767.33        48.47 o
   4   7   0         62.89        176.61        16.91 o
   5   7   0       4751.07       4557.98        75.55 o
   6   7   0        257.21        339.85        49.19 o
   0   8   0       1284.06       1200.40        39.01 o
   1   8   0      18215.90      17970.58       227.11 o
   2   8   0         49.13         65.75        12.90 o
   3   8   0       4938.24       4738.41        70.91 o
   4   8   0          5.24        148.06        20.31 o
   5   8   0        138.19        243.11        23.54 o
   6   8   0         17.13         91.47        39.78 o
   1   9   0        589.21        560.42        26.49 o
   2   9   0        373.47        433.57        23.13 o
   3   9   0       3472.55       3373.56        68.50 o
   4   9   0       2556.92       2524.82        48.90 o
   5   9   0       2993.15       3033.60        64.01 o
   6   9   0         82.54        110.63        43.73 o
   0  10   0      13685.29      13383.26       217.22 o
   1  10   0        914.57        793.57        31.96 o
   2  10   0       8022.58       8026.10       107.19 o
   3  10   0        440.50        450.25        26.70 o
   4  10   0         62.45         68.38        16.80 o
   5  10   0        236.47        335.78        28.54 o
   6  10   0         67.52         64.72        58.25 o
   1  11   0        271.68        262.38        22.69 o
   2  11   0          5.31         20.94        21.92 o
   3  11   0       1334.44       1337.16        41.00 o
   4  11   0         95.00         68.97        19.58 o
   5  11   0       1202.82       1250.54        50.91 o
   0  12   0      17067.51      16535.35       268.60 o
   1  12   0          0.16         19.04        15.54 o
   2  12   0       6749.09       6549.80       100.88 o
   3  12   0        148.01        184.32        22.46 o
   4  12   0        767.23        842.34        39.21 o
   5  12   0         20.87         60.49        23.70 o
   1  13   0        872.48        793.98        38.14 o
   2  13   0        561.79        547.01        32.87 o
   3  13   0         41.57         82.79        24.83 o
   4  13   0       1857.23       1834.63        53.99 o
   5  13   0         14.63         96.82        41.41 o
   0  14   0       2442.99       2487.20        74.89 o
   1  14   0          8.23         37.31        21.07 o
   2  14   0       1241.01       1200.28        43.48 o
   3  14   0        110.00        149.04        26.62 o
   4  14   0        238.78        243.95        29.22 o
   5  14   0          1.26         37.33        27.06 o
   1  15   0        479.23        534.35        37.10 o
   2  15   0       2519.90       2454.51        60.39 o
   3  15   0        464.10        546.18        35.99 o
   4  15   0       1567.79       1534.88        53.77 o
   0  16   0         67.07         55.35        31.82 o
   1  16   0       3244.91       3132.73        77.35 o
   2  16   0         42.31         60.56        25.53 o
   3  16   0        132.02        148.99        26.98 o
   4  16   0         35.99         74.97        30.72 o
   1  17   0         18.84         57.88        26.97 o
   2  17   0        584.20        606.81        39.88 o
   3  17   0         12.02         26.70        24.74 o
   0  18   0        224.54        257.79        63.64 o
   1  18   0       2631.42       2659.96        75.50 o
   2  18   0         21.68         36.45        25.11 o
   3  18   0        441.88        445.73        53.87 o
   1  19   0         42.28         93.06        30.15 o
   2  19   0          4.02         -7.22        25.14 o
   0  20   0         11.23          5.39        52.85 o
   1  20   0        101.21        147.50        33.44 o
  -6   1   1         30.17        -13.48        19.62 o
  -5   1   1       1201.97       1093.02        39.87 o
  -4   1   1       4302.66       4382.23        78.87 o
  -3   1   1       6919.34       7133.66        56.55 o
  -2   1   1      47579.46      49301.29       292.78 o
  -1   1   1          2.87         -4.09         2.72 o
   0   1   1      73142.38      68942.39      1780.04 o
   1   1   1       6467.87       6550.80        46.39 o
   2   1   1      29204.29      29540.31       193.43 o
   3   1   1        478.40        478.21        18.03 o
   4   1   1         41.62         45.90        10.37 o
   5   1   1       1240.26       1245.41        50.50 o
   6   1   1        846.36        751.10        63.94 o
  -6   2   1        652.26        718.72        65.26 o
  -5   2   1       1841.12       1949.34        88.58 o
  -4   2   1       7160.88       7409.87        67.42 o
  -3   2   1       4366.52       4543.10        39.89 o
  -2   2   1      11306.55      11431.20        75.05 o
  -1   2   1         34.48         56.50         4.80 o
   0   2   1       2901.83       2905.24        41.32 o
   1   2   1        514.05        500.35        13.98 o
   2   2   1       3279.30       3099.19        31.83 o
   3   2   1       1233.61       1207.34        25.78 o
   4   2   1       5988.87       5799.01        64.99 o
   5   2   1       1948.09       1695.44        77.80 o
   6   2   1       1270.41       1096.96       100.31 o
  -6   3   1         22.16         88.23        24.14 o
  -5   3   1        779.19        828.57        38.92 o
  -4   3   1       1742.62       1849.39        54.53 o
  -3   3   1       8386.69       8092.12        87.02 o
  -2   3   1      27178.41      27306.17       195.91 o
  -1   3   1      20495.74      20488.90       171.96 o
   0   3   1      28354.04      27912.50       291.03 o
   1   3   1       4418.20       4355.96        36.45 o
   2   3   1        298.41        304.32        10.07 o
   3   3   1        189.42        201.71        12.31 o
   4   3   1        711.88        897.82        29.91 o
   5   3   1       1378.36       1438.08       163.41 o
   6   3   1       1893.35       1968.49       127.28 o
  -6   4   1       1021.42       1217.12        70.27 o
  -5   4   1       2030.65       1936.40        44.68 o
  -4   4   1       4402.46       4317.39        58.33 o
  -3   4   1       8662.71       8479.48        93.35 o
  -2   4   1      10882.09      10837.74       111.57 o
  -1   4   1         90.15        138.23         9.54 o
   0   4   1        532.06        543.41         9.90 o
   1   4   1        439.70        396.30        10.38 o
   2   4   1       7057.74       6977.17        59.46 o
   3   4   1       2525.66       2449.43        41.14 o
   4   4   1       5052.06       5036.79        63.35 o
   5   4   1       1953.07       1938.74        79.28 o
   6   4   1       2119.13       2087.14       131.59 o
  -6   5   1        232.48        519.81        84.64 o
  -5   5   1       2631.63       2506.40        54.96 o
  -4   5   1       1801.79       1857.09        36.57 o
  -3   5   1      11175.29      10863.99       116.95 o
  -2   5   1       4945.44       4853.97        56.27 o
  -1   5   1      35028.37      34334.84       347.13 o
   0   5   1         24.26         25.21         6.77 o
   1   5   1      51512.25      50831.84       459.02 o
   2   5   1       4627.52       4982.66        64.44 o
   3   5   1       6266.06       6287.48        74.05 o
   4   5   1       1592.62       1716.46        33.74 o
   5   5   1        116.21        111.64        34.32 o
   6   5   1        233.17        303.36        46.90 o
  -6   6   1         95.16        243.84        44.50 o
  -5   6   1        160.06        189.54        19.49 o
  -4   6   1        255.27        291.70        18.83 o
  -3   6   1          0.64         26.35         8.04 o
  -2   6   1        447.03        512.86        20.61 o
  -1   6   1          0.33         -1.24        10.59 o
   0   6   1        324.23        366.37        14.77 o
   1   6   1       1352.41       1489.73        33.31 o
   2   6   1       4839.15       4735.53        64.16 o
   3   6   1        209.58        251.80        15.18 o
   4   6   1        323.01        414.99        22.19 o
   5   6   1        496.51        545.91        52.24 o
   6   6   1        247.62        363.19        65.80 o
  -6   7   1        864.48       1182.24        71.93 o
  -5   7   1          6.42         42.05        15.82 o
  -4   7   1       1486.95       1608.64        37.39 o
  -3   7   1      14702.01      14415.97       166.60 o
  -2   7   1       1199.01       1231.51        30.24 o
  -1   7   1      33182.33      31532.70       379.49 o
   0   7   1        164.35        156.55        11.61 o
   1   7   1      45136.23      44553.60       527.41 o
   2   7   1       1914.90       1829.19        35.93 o
   3   7   1       1735.84       1696.22        36.53 o
   4   7   1       2005.95       2136.16        41.73 o
   5   7   1        109.93        174.38        26.47 o
   6   7   1        545.31        625.86        61.65 o
  -6   8   1        109.70        192.34        28.23 o
  -5   8   1       4014.02       3897.19        71.42 o
  -4   8   1       2853.23       2954.71        51.78 o
  -3   8   1       5307.03       5229.10        76.46 o
  -2   8   1       2042.91       1995.36        40.46 o
  -1   8   1        154.12        113.80        14.90 o
   0   8   1        229.82        210.75        14.37 o
   1   8   1        226.94        228.56        18.00 o
   2   8   1          1.05         25.86        11.22 o
   3   8   1       4168.21       4060.71        63.79 o
   4   8   1        318.43        444.90        23.12 o
   5   8   1       3571.41       3596.80        67.09 o
   6   8   1        482.54        484.26        57.14 o
  -6   9   1          0.18         -5.05        36.08 o
  -5   9   1         23.01        126.93        21.80 o
  -4   9   1       1272.08       1321.28        40.44 o
  -3   9   1       2102.99       2044.60        44.82 o
  -2   9   1       4529.34       4516.87        69.08 o
  -1   9   1      12626.93      12508.27       167.64 o
   0   9   1       9868.96      10055.03       118.55 o
   1   9   1       2138.06       2047.47        45.54 o
   2   9   1        441.33        473.98        23.98 o
   3   9   1         15.01         54.67        15.29 o
   4   9   1        367.71        482.02        37.85 o
   5   9   1       1318.67       1430.80        45.29 o
   6   9   1        336.70        388.96        55.29 o
  -6  10   1        299.42        308.49        74.42 o
  -5  10   1       1822.29       1866.33        53.25 o
  -4  10   1        967.43       1040.63        50.30 o
  -3  10   1       4526.27       4431.65        72.99 o
  -2  10   1        572.58        555.00        30.36 o
  -1  10   1       2914.07       2816.57        57.54 o
   0  10   1       1668.13       1712.00        58.07 o
   1  10   1       1475.30       1399.48        39.73 o
   2  10   1        633.83        625.54        28.39 o
   3  10   1       7110.24       6962.58        98.42 o
   4  10   1        667.25        648.18        36.99 o
   5  10   1       2777.56       2749.37        62.59 o
   6  10   1        511.64        497.25        85.21 o
  -5  11   1        502.38        626.65        36.57 o
  -4  11   1       1228.06       1244.36        41.46 o
  -3  11   1        165.39        242.49        22.86 o
  -2  11   1       7032.29       6940.00       110.65 o
  -1  11   1        383.00        411.18        32.85 o
   0  11   1      24948.18      24418.12       264.38 o
   1  11   1        786.67        807.13        34.50 o
   2  11   1       6946.56       6781.23        97.02 o
   3  11   1       1561.34       1649.92        44.39 o
   4  11   1        401.48        437.04        28.29 o
   5  11   1        642.01        763.95        55.27 o
  -5  12   1         69.28        133.11        26.06 o
  -4  12   1        809.64        881.01        41.72 o
  -3  12   1         65.84        131.45        21.19 o
  -2  12   1         41.31         77.06        21.39 o
  -1  12   1          0.06        -16.16        14.75 o
   0  12   1       1464.54       1506.26        74.41 o
   1  12   1         68.74         20.67        17.13 o
   2  12   1        438.01        480.37        34.21 o
   3  12   1       1451.51       1573.89        59.94 o
   4  12   1        282.16        260.40        25.63 o
   5  12   1        466.67        504.84        35.09 o
  -5  13   1         77.40        136.30        26.98 o
  -4  13   1        541.31        598.01        35.65 o
  -3  13   1        417.39        521.38        32.69 o
  -2  13   1       6664.33       6457.21       111.05 o
  -1  13   1         28.12         40.62        19.17 o
   0  13   1       6985.65       6818.21        96.16 o
   1  13   1        585.07        572.73        34.58 o
   2  13   1       5130.63       5280.49        86.60 o
   3  13   1        585.60        628.84        34.76 o
   4  13   1          1.84         29.65        20.64 o
   5  13   1        350.62        431.34        34.60 o
  -5  14   1         67.96        121.56        36.53 o
  -4  14   1       2017.40       2124.63        58.88 o
  -3  14   1       1522.24       1599.21        49.77 o
  -2  14   1       1227.43       1235.51        48.86 o
  -1  14   1       2404.72       2298.79        60.59 o
   0  14   1        108.91        159.97        20.15 o
   1  14   1        455.30        423.64        32.35 o
   2  14   1        262.12        262.29        27.22 o
   3  14   1         12.31         74.02        24.32 o
   4  14   1       1885.26       1969.76        64.70 o
   5  14   1         15.01         65.69        27.67 o
  -4  15   1         63.67        108.62        35.96 o
  -3  15   1        897.08        987.03        68.97 o
  -2  15   1       1042.37       1066.31        85.53 o
  -1  15   1        686.75        720.07        43.33 o
   0  15   1        165.19        167.09        21.82 o
   1  15   1        723.61        787.69        43.71 o
   2  15   1         85.58         88.95        23.55 o
   3  15   1         11.61         47.08        22.40 o
   4  15   1         49.24        158.29        31.08 o
  -4  16   1       1035.46       1102.29        51.76 o
  -3  16   1        608.98        582.08        38.68 o
  -2  16   1        784.90        813.52        56.75 o
  -1  16   1        629.73        699.23        43.65 o
   0  16   1         23.14        -22.26        20.12 o
   1  16   1         58.44        108.05        27.24 o
   2  16   1       1412.44       1522.09        51.05 o
   3  16   1         10.68         -3.54        21.97 o
   4  16   1       1306.03       1419.17        61.76 o
  -3  17   1        465.20        558.78        40.61 o
  -2  17   1          0.80        -32.38        21.59 o
  -1  17   1       3322.65       3460.90        84.71 o
   0  17   1         33.97        -10.94        21.69 o
   1  17   1       2703.31       2700.82        74.05 o
   2  17   1        450.99        502.71        38.23 o
   3  17   1        268.87        319.34        63.57 o
  -3  18   1         37.37         49.81        28.17 o
  -2  18   1         10.34        -30.43        22.77 o
  -1  18   1         62.65        166.22        31.77 o
   0  18   1         62.90         55.47        26.33 o
   1  18   1         57.81        131.98        33.72 o
   2  18   1        305.70        299.87        34.14 o
   3  18   1        137.11        130.11        30.14 o
  -2  19   1          1.85        -30.55        24.75 o
  -1  19   1       1838.96       1899.44        67.27 o
   0  19   1         71.96         67.13        36.94 o
   1  19   1        935.91        963.12        55.13 o
   2  19   1         89.71         81.07        35.60 o
  -1  20   1         45.58         44.92        29.21 o
   0  20   1         58.65         48.60        38.88 o
   1  20   1        294.97        310.74        52.36 o
  -6   0   2         96.57         64.53        24.74 o
  -5   0   2       8363.80       7865.51       158.86 o
  -4   0   2       3843.20       3916.36        86.47 o
  -3   0   2       2171.96       1922.31        27.16 o
  -2   0   2      37813.16      38847.45       315.73 o
  -1   0   2      35918.18      36623.52       277.03 o
   0   0   2      67774.37      62235.50      3448.36 o
   1   0   2       5564.47       5890.64        84.76 o
   2   0   2       4477.98       4394.34        74.71 o
   3   0   2      25191.00      25645.26       474.59 o
   4   0   2          0.26        -11.14         9.32 o
   5   0   2       5899.78       5580.80       208.17 o
   6   0   2       1107.44       1102.35        99.23 o
  -6   1   2        307.16        311.06        29.52 o
  -5   1   2        368.20        434.33        41.85 o
  -4   1   2       3875.20       4067.98        56.97 o
  -3   1   2       6892.51       7079.36        51.96 o
  -2   1   2       8821.66       9036.69        58.97 o
  -1   1   2       4150.01       4307.77        29.74 o
   0   1   2       1086.76       1145.88        18.86 o
   1   1   2        245.34        222.20         6.61 o
   2   1   2        104.51        147.94         6.83 o
   3   1   2          5.98         13.10         9.62 o
   4   1   2       3355.79       3323.64        52.35 o
   5   1   2        731.98        610.33        56.02 o
   6   1   2        706.80        651.71        71.73 o
  -6   2   2         14.88         69.58        22.87 o
  -5   2   2       3987.59       3797.39       110.32 o
  -4   2   2       4228.97       4319.31        48.81 o
  -3   2   2      13654.04      14149.56       116.90 o
  -2   2   2      17839.33      17734.18       124.19 o
  -1   2   2         49.23         78.18         5.35 o
   0   2   2      27541.86      27044.58       229.14 o
   1   2   2       6040.52       6275.99        49.64 o
   2   2   2       5323.76       5410.02        49.23 o
   3   2   2       1622.00       1697.39        37.86 o
   4   2   2       1874.13       1996.76        47.05 o
   5   2   2       4505.65       4244.17       124.69 o
   6   2   2       1458.25       1413.00       112.18 o
  -6   3   2        405.85        581.94       104.09 o
  -5   3   2       1606.36       1587.22       107.58 o
  -4   3   2       7725.27       7820.92        81.89 o
  -3   3   2      12909.38      12930.07       112.54 o
  -2   3   2      15184.51      15136.99       112.42 o
  -1   3   2      35812.05      35418.74       293.27 o
   0   3   2         44.52         34.02         4.38 o
   1   3   2         23.01          8.46         4.98 o
   2   3   2        270.53        234.25         9.16 o
   3   3   2        122.32        157.57        15.24 o
   4   3   2       4644.29       4488.95        94.58 o
   5   3   2       1956.08       2057.34       208.71 o
   6   3   2       1525.52       1474.48       113.26 o
  -6   4   2       1405.09       1724.90        55.06 o
  -5   4   2       2353.97       2252.21        55.27 o
  -4   4   2       6174.02       6013.61        74.63 o
  -3   4   2      12969.79      12834.31       111.87 o
  -2   4   2      10094.05       9890.14       103.27 o
  -1   4   2       7558.51       7309.48        82.32 o
   0   4   2         49.52         98.80         6.91 o
   1   4   2      16346.40      16583.50       130.93 o
   2   4   2      13646.33      14107.07       160.17 o
   3   4   2        514.03        579.05        31.73 o
   4   4   2       5661.10       5672.91        79.89 o
   5   4   2        527.86        545.67        51.71 o
   6   4   2       1136.96       1281.40       106.78 o
  -6   5   2        236.30        368.37        48.43 o
  -5   5   2        313.22        339.52        23.98 o
  -4   5   2        730.87        813.33        26.99 o
  -3   5   2       2684.34       2595.66        36.19 o
  -2   5   2       1176.54       1194.47        38.17 o
  -1   5   2       3978.07       3808.87        58.60 o
   0   5   2       2696.16       2670.20        59.16 o
   1   5   2       1152.29       1154.76        18.71 o
   2   5   2       4057.90       4024.38        45.11 o
   3   5   2        259.00        306.87        14.75 o
   4   5   2        320.87        358.51        21.88 o
   5   5   2        137.64         66.74        33.17 o
   6   5   2        473.30        575.11        61.48 o
  -6   6   2       2691.73       2653.34        70.83 o
  -5   6   2        581.90        644.88        30.12 o
  -4   6   2       3273.04       3132.15        50.84 o
  -3   6   2       9738.39       9667.81       108.53 o
  -2   6   2       5245.73       5234.17        70.28 o
  -1   6   2      46196.18      46208.52       544.49 o
   0   6   2         28.61         24.35         7.19 o
   1   6   2      29536.51      29419.04       272.38 o
   2   6   2      20472.06      20397.46       220.82 o
   3   6   2       2329.04       2232.33        36.40 o
   4   6   2       6203.15       6112.36        76.56 o
   5   6   2        477.02        468.56        63.64 o
   6   6   2       1674.17       1631.41        84.92 o
  -6   7   2         10.18        121.43        27.04 o
  -5   7   2        629.81        751.59        34.31 o
  -4   7   2         51.64        144.56        27.62 o
  -3   7   2       2884.42       2859.01        50.94 o
  -2   7   2       7190.28       7060.54        90.84 o
  -1   7   2         21.45         23.69        11.58 o
   0   7   2       6043.98       6092.49        75.16 o
   1   7   2          5.47          8.77        10.90 o
   2   7   2        153.89        165.36        14.53 o
   3   7   2       2897.99       2940.32        49.28 o
   4   7   2         68.25        159.45        18.97 o
   5   7   2       1329.66       1292.73        72.05 o
   6   7   2        117.16        159.64        44.24 o
  -6   8   2       1125.11       1100.06        60.73 o
  -5   8   2        451.32        570.89        31.40 o
  -4   8   2       2710.42       2665.29        49.66 o
  -3   8   2       2623.99       2456.46        48.18 o
  -2   8   2       3668.69       3570.82        64.23 o
  -1   8   2       4755.83       4211.17        69.77 o
   0   8   2        224.38        285.18        16.36 o
   1   8   2       3105.63       2874.94        44.94 o
   2   8   2        381.67        438.72        21.71 o
   3   8   2        129.83        172.96        26.16 o
   4   8   2       2044.60       2095.09        48.36 o
   5   8   2       1877.07       1843.12        85.60 o
   6   8   2        938.21        886.87        73.46 o
  -6   9   2        110.42        136.69        28.29 o
  -5   9   2       1687.53       1865.78        51.49 o
  -4   9   2       4264.33       3977.68        63.70 o
  -3   9   2       2395.65       2364.69        49.20 o
  -2   9   2       5752.96       5575.86        90.11 o
  -1   9   2       1559.61       1398.03        38.13 o
   0   9   2       4741.14       4516.94        64.12 o
   1   9   2       1534.12       1417.25        35.96 o
   2   9   2        565.50        606.80        26.30 o
   3   9   2       1938.25       1879.05        42.87 o
   4   9   2       1494.41       1488.81        48.46 o
   5   9   2       3345.02       3270.93       100.30 o
   6   9   2        440.65        557.65        88.45 o
  -6  10   2          5.66         28.56        27.89 o
  -5  10   2        559.70        721.37        38.23 o
  -4  10   2       2871.89       2774.76        64.99 o
  -3  10   2       2593.32       2513.44        53.16 o
  -2  10   2       8628.82       8624.12       128.10 o
  -1  10   2        496.71        467.38        30.84 o
   0  10   2       3620.15       3397.86        55.35 o
   1  10   2       1217.33       1214.21        34.25 o
   2  10   2       2570.73       2533.01        49.99 o
   3  10   2       2865.09       3012.75        57.34 o
   4  10   2        327.47        348.71        32.78 o
   5  10   2       2718.85       2756.37        74.92 o
   6  10   2        224.59        216.80        72.27 o
  -5  11   2        223.15        317.99        37.77 o
  -4  11   2        290.25        345.83        27.20 o
  -3  11   2          3.51          7.51        16.03 o
  -2  11   2       1186.11       1146.93        41.36 o
  -1  11   2        570.09        529.12        29.54 o
   0  11   2       2080.86       1933.85        43.27 o
   1  11   2        312.22        298.95        22.42 o
   2  11   2        289.01        353.94        24.64 o
   3  11   2       2759.36       2887.39        58.39 o
   4  11   2          3.57        -11.29        15.36 o
   5  11   2        968.16       1010.08        52.43 o
  -5  12   2       1479.11       1581.75        53.86 o
  -4  12   2       1862.90       1839.16        58.82 o
  -3  12   2       1405.48       1452.95        44.52 o
  -2  12   2       5617.14       5614.45       120.20 o
  -1  12   2        168.46        200.05        22.36 o
   0  12   2      10879.65      10737.77       214.22 o
   1  12   2       4701.61       4636.77        71.69 o
   2  12   2       1500.46       1520.98        42.96 o
   3  12   2       4163.12       4096.99        73.26 o
   4  12   2         10.50          8.87        17.97 o
   5  12   2        922.70        869.92        52.36 o
  -5  13   2          0.71         45.15        31.14 o
  -4  13   2        821.75        881.07        41.53 o
  -3  13   2        629.02        692.45        36.54 o
  -2  13   2       1013.88       1021.02        43.14 o
  -1  13   2       1478.65       1368.30        46.38 o
   0  13   2        124.48        124.00        18.83 o
   1  13   2        512.29        572.20        34.39 o
   2  13   2       2705.46       2559.29        57.45 o
   3  13   2        748.47        850.50        40.63 o
   4  13   2        736.93        750.61        44.06 o
   5  13   2         20.62         62.49        30.73 o
  -5  14   2        568.68        500.59        42.81 o
  -4  14   2        338.21        364.63        32.17 o
  -3  14   2       1329.24       1412.69        48.49 o
  -2  14   2       2921.64       2745.56        68.02 o
  -1  14   2          0.54         13.50        25.55 o
   0  14   2        561.42        518.04        34.19 o
   1  14   2       1213.23       1131.22        45.55 o
   2  14   2         98.41        114.91        32.07 o
   3  14   2       1470.74       1449.84        48.21 o
   4  14   2         47.07        117.07        28.22 o
  -4  15   2       1036.08       1118.91        74.88 o
  -3  15   2       1429.05       1465.76        50.05 o
  -2  15   2        247.27        282.05        31.71 o
  -1  15   2       1238.14       1252.55        49.59 o
   0  15   2        398.96        343.95        31.23 o
   1  15   2       1077.27       1081.48        60.16 o
   2  15   2        263.53        308.51        43.75 o
   3  15   2         33.50         48.16        21.86 o
   4  15   2        978.43       1054.81        56.93 o
  -4  16   2        245.29        338.05        34.94 o
  -3  16   2        760.84        837.46        45.21 o
  -2  16   2         92.90        126.17        28.35 o
  -1  16   2       1395.75       1402.22        54.90 o
   0  16   2        158.20        192.39        45.35 o
   1  16   2        901.29        976.45        46.80 o
   2  16   2        792.73        812.83        47.95 o
   3  16   2         67.58         71.87        27.09 o
   4  16   2        918.29        957.21        56.03 o
  -3  17   2        252.86        209.59        44.37 o
  -2  17   2         13.92          3.82        23.68 o
  -1  17   2        650.84        765.14        49.23 o
   0  17   2        172.47        148.41        28.94 o
   1  17   2        207.03        216.92        32.33 o
   2  17   2        776.32        826.66        44.66 o
   3  17   2          0.14          5.14        22.94 o
  -3  18   2        486.28        570.77        43.19 o
  -2  18   2          0.82         20.77        26.25 o
  -1  18   2       1439.50       1504.69        59.75 o
   0  18   2        248.32        227.27        33.10 o
   1  18   2       1156.11       1199.29        55.67 o
   2  18   2        474.06        516.33        43.81 o
   3  18   2        118.49        131.81        30.12 o
  -2  19   2        141.19        114.28        43.14 o
  -1  19   2         37.78        100.86        30.47 o
   0  19   2        227.44        234.81        46.90 o
   1  19   2         48.19        105.17        39.91 o
   2  19   2        502.42        532.38        47.64 o
  -1  20   2        471.51        501.44        45.69 o
   0  20   2        382.20        427.41        57.19 o
  -7   1   3       2980.82       3257.44       124.04 o
  -6   1   3         89.57         71.61        18.17 o
  -5   1   3      11860.73      11348.18       160.82 o
  -4   1   3       3095.76       3112.53        41.40 o
  -3   1   3       3678.19       3571.90        30.06 o
  -2   1   3      15977.83      16029.07       104.23 o
  -1   1   3       1028.58       1013.77        13.96 o
   0   1   3       9684.41       9805.75        94.93 o
   1   1   3       1884.98       1787.94        19.85 o
   2   1   3       1731.03       1805.24        21.33 o
   3   1   3      24433.93      24805.56       257.28 o
   4   1   3       1153.64       1128.57        33.41 o
   5   1   3       6975.18       6699.51       207.63 o
   6   1   3        400.80        370.43        51.44 o
  -6   2   3        210.42        258.01        36.13 o
  -5   2   3        966.62        924.76        48.94 o
  -4   2   3       1892.16       1825.41        33.33 o
  -3   2   3      11558.36      11626.94        96.58 o
  -2   2   3      18058.94      18461.49       136.13 o
  -1   2   3        444.38        428.78        12.00 o
   0   2   3      10516.86      10871.19        76.98 o
   1   2   3       2364.37       2317.03        20.61 o
   2   2   3        151.61        164.65         8.02 o
   3   2   3        778.08        898.31        34.46 o
   4   2   3       1937.80       1909.09        35.43 o
   5   2   3        927.88        832.62        66.87 o
   6   2   3        689.38        748.56        92.76 o
  -6   3   3        426.84        581.69        51.23 o
  -5   3   3       2934.90       2732.39        95.54 o
  -4   3   3       4600.73       4453.07        54.53 o
  -3   3   3      11451.04      11622.84        95.62 o
  -2   3   3      19599.35      20394.14       169.68 o
  -1   3   3       9779.70       9554.23        94.77 o
   0   3   3         19.92          5.00         3.89 o
   1   3   3      20237.02      20913.08       135.44 o
   2   3   3       9884.66      10451.36        85.38 o
   3   3   3       6093.83       6005.98        98.35 o
   4   3   3       3641.37       3776.32        67.59 o
   5   3   3       5715.88       5348.89       207.10 o
   6   3   3       1793.12       1676.18       120.81 o
  -6   4   3        226.48        285.38        43.81 o
  -5   4   3       1577.24       1544.71        77.06 o
  -4   4   3       1201.93       1358.32        31.80 o
  -3   4   3      12738.71      12704.84       104.38 o
  -2   4   3      14941.48      14654.33       134.41 o
  -1   4   3       2911.03       2642.73        37.53 o
   0   4   3      14682.20      14399.76       133.67 o
   1   4   3       8608.49       8509.20        62.76 o
   2   4   3       3055.91       3323.08        31.83 o
   3   4   3        935.47       1061.22        24.56 o
   4   4   3        464.95        506.46        29.71 o
   5   4   3        867.71        815.17        60.24 o
   6   4   3        977.05        929.77       101.39 o
  -6   5   3       5133.48       5133.61       102.58 o
  -5   5   3        263.75        297.56        22.76 o
  -4   5   3      10394.09      10235.43       115.50 o
  -3   5   3       6980.27       6962.80        73.87 o
  -2   5   3       2617.18       2578.64        41.83 o
  -1   5   3      10704.11      10578.92       137.07 o
   0   5   3       2665.28       2510.71        42.32 o
   1   5   3       3268.10       3154.13        37.71 o
   2   5   3      31079.46      31263.73       268.49 o
   3   5   3         45.78         80.09        12.69 o
   4   5   3       6476.86       6496.56        90.52 o
   5   5   3        245.38        155.95        37.75 o
   6   5   3       2140.49       2052.62       133.75 o
  -6   6   3         67.10        216.63        28.61 o
  -5   6   3          1.07         42.41        15.72 o
  -4   6   3        164.90        231.56        18.47 o
  -3   6   3        530.62        650.93        24.68 o
  -2   6   3        556.61        508.18        22.92 o
  -1   6   3      10221.26      10244.82       135.25 o
   0   6   3        129.89        111.05        12.47 o
   1   6   3       1118.62       1100.08        39.57 o
   2   6   3        739.02        850.45        21.57 o
   3   6   3        289.25        318.45        14.09 o
   4   6   3          2.44         34.82        15.71 o
   5   6   3         12.43         48.84        31.65 o
   6   6   3        199.88        248.95        46.14 o
  -6   7   3       3229.68       3167.35        79.83 o
  -5   7   3        813.51        979.84        37.03 o
  -4   7   3       7221.74       7046.62        89.86 o
  -3   7   3       3378.74       3417.59        64.15 o
  -2   7   3       4612.14       4695.44        76.01 o
  -1   7   3       1682.03       1476.23        35.89 o
   0   7   3       8430.26       8546.70        99.79 o
   1   7   3       6271.79       6162.43        69.37 o
   2   7   3      21002.89      20070.44       220.10 o
   3   7   3         35.54         50.52        11.99 o
   4   7   3      11234.58      11112.42       183.86 o
   5   7   3        224.12        336.47        46.90 o
   6   7   3        694.25        692.57        65.97 o
  -6   8   3        136.50        145.32        32.92 o
  -5   8   3        442.13        531.63        31.02 o
  -4   8   3        552.61        621.13        27.57 o
  -3   8   3       1031.29       1089.13        33.77 o
  -2   8   3      12798.39      12318.20       166.16 o
  -1   8   3       3969.00       4016.65        68.15 o
   0   8   3      14126.99      13621.76       151.97 o
   1   8   3        271.00        323.77        15.66 o
   2   8   3        472.70        517.89        23.25 o
   3   8   3        167.35        195.40        20.80 o
   4   8   3         33.13        114.87        16.46 o
   5   8   3       1878.62       1836.36        86.36 o
   6   8   3        472.48        432.95        56.05 o
  -6   9   3        669.36        648.11        43.62 o
  -5   9   3       1101.43       1213.58        43.75 o
  -4   9   3       2949.16       2829.11        52.89 o
  -3   9   3       1455.47       1454.45        39.41 o
  -2   9   3       1446.52       1387.29        41.01 o
  -1   9   3       1089.68       1072.76        36.21 o
   0   9   3         47.93         32.54        12.92 o
   1   9   3        341.04        303.17        16.66 o
   2   9   3       2303.31       2249.20        45.02 o
   3   9   3       2556.27       2607.42        50.42 o
   4   9   3       2442.32       2482.67        51.42 o
   5   9   3       2408.19       2542.22       102.42 o
   6   9   3        775.29        679.53        91.68 o
  -6  10   3         78.10         91.25        28.16 o
  -5  10   3         95.89        153.99        25.05 o
  -4  10   3       2074.49       2008.68        46.66 o
  -3  10   3       1458.09       1416.28        41.20 o
  -2  10   3       5188.31       4872.13        85.64 o
  -1  10   3       3816.81       3848.78        70.97 o
   0  10   3       9157.23       8864.53       110.21 o
   1  10   3        310.62        380.36        20.69 o
   2  10   3       1901.35       1927.80        43.56 o
   3  10   3       2461.19       2518.89        52.33 o
   4  10   3         39.97         33.43        17.60 o
   5  10   3        899.00        928.79        57.18 o
  -5  11   3       3174.45       3491.45        96.84 o
  -4  11   3        584.91        746.29        36.05 o
  -3  11   3        660.32        726.26        34.36 o
  -2  11   3        601.09        622.26        33.78 o
  -1  11   3        219.71        232.15        22.74 o
   0  11   3       3333.76       3416.20        67.67 o
   1  11   3       3346.17       3186.11        54.61 o
   2  11   3        591.64        587.95        34.72 o
   3  11   3       6315.17       6215.23        93.16 o
   4  11   3         26.29         15.22        18.07 o
   5  11   3       1945.73       1748.50        62.47 o
  -5  12   3         30.01         88.14        27.71 o
  -4  12   3         21.90         67.73        21.24 o
  -3  12   3         41.45         70.04        20.00 o
  -2  12   3        478.22        438.97        31.47 o
  -1  12   3       1863.77       1829.88        50.04 o
   0  12   3        384.94        415.26        31.53 o
   1  12   3        738.51        734.29        29.74 o
   2  12   3         70.80         89.79        19.09 o
   3  12   3       1725.78       1792.28        48.94 o
   4  12   3         40.27         92.40        23.51 o
   5  12   3        153.99        131.08        30.96 o
  -5  13   3       1595.61       1643.42        69.75 o
  -4  13   3         97.04        119.47        25.10 o
  -3  13   3       2464.13       2451.27        58.55 o
  -2  13   3        973.08       1073.47        44.22 o
  -1  13   3        147.95        108.71        21.54 o
   0  13   3        550.02        571.49        34.07 o
   1  13   3       2808.65       2742.67        54.80 o
   2  13   3        311.28        279.36        25.63 o
   3  13   3       4943.40       4958.00        85.01 o
   4  13   3         47.07         84.08        24.62 o
   5  13   3       1240.10       1217.37        67.44 o
  -5  14   3        190.01        204.01        34.49 o
  -4  14   3        356.67        437.18        39.23 o
  -3  14   3       2184.33       2154.95        57.44 o
  -2  14   3        193.75        219.53        30.90 o
  -1  14   3       2797.38       2725.23        66.84 o
   0  14   3        518.83        534.31        34.90 o
   1  14   3        659.05        708.54        33.53 o
   2  14   3        299.95        362.56        29.44 o
   3  14   3        198.85        208.68        26.80 o
   4  14   3        338.61        428.18        37.82 o
  -4  15   3        405.61        439.51        38.60 o
  -3  15   3        734.34        786.25        47.33 o
  -2  15   3        472.12        504.77        37.69 o
  -1  15   3          0.19          0.23        22.34 o
   0  15   3         38.17         -1.11        19.49 o
   1  15   3        626.91        642.69        54.62 o
   2  15   3        222.57        238.59        28.17 o
   3  15   3        370.31        388.64        31.95 o
   4  15   3        627.28        684.40        46.73 o
  -4  16   3        182.89        177.65        30.34 o
  -3  16   3       1100.01       1085.72        69.59 o
  -2  16   3         51.43         43.29        24.58 o
  -1  16   3       1465.59       1585.36        57.54 o
   0  16   3        167.71        127.00        25.97 o
   1  16   3       1912.18       2061.07        63.99 o
   2  16   3        629.88        637.26        39.31 o
   3  16   3        128.48         78.22        24.86 o
   4  16   3        452.25        523.63        44.52 o
  -3  17   3         83.21         73.34        27.86 o
  -2  17   3          8.75        -22.75        23.60 o
  -1  17   3        446.38        527.24        41.78 o
   0  17   3        141.82        137.34        28.40 o
   1  17   3         30.18         26.38        23.75 o
   2  17   3       1161.49       1166.75        54.65 o
   3  17   3        152.03        157.35        29.27 o
  -3  18   3         46.92         46.63        33.56 o
  -2  18   3        282.48        304.27        49.60 o
  -1  18   3        157.67        197.97        33.81 o
   0  18   3        341.39        334.06        36.30 o
   1  18   3        161.38        139.08        49.81 o
   2  18   3        669.30        629.76        42.19 o
   3  18   3         17.25         20.56        26.35 o
  -2  19   3          8.26         23.58        27.77 o
  -1  19   3        194.98        204.40        34.61 o
   0  19   3        235.78        247.00        36.30 o
   1  19   3        133.95        181.91        56.53 o
   2  19   3        688.05        767.55        47.05 o
   0  20   3        880.35        987.93        74.73 o
  -7   0   4       3400.71       3430.84       106.21 o
  -6   0   4          1.43         -8.47        22.51 o
  -5   0   4      17026.43      16181.20       285.99 o
  -4   0   4         34.98         68.19        16.80 o
  -3   0   4       3046.38       2758.45        34.31 o
  -2   0   4        152.70        166.92         9.66 o
  -1   0   4       1120.76       1252.67        20.53 o
   0   0   4      14683.64      14823.58       222.71 o
   1   0   4     101439.91     105183.13      1148.64 o
   2   0   4       2078.56       2298.72        49.37 o
   3   0   4      45975.89      45916.98      1079.70 o
   4   0   4         17.84         30.61        10.30 o
   5   0   4       8159.87       7673.32       259.95 o
   6   0   4          2.25         16.18        49.62 o
  -7   1   4         45.40        113.26        80.36 o
  -6   1   4          0.35        -13.57        15.58 o
  -5   1   4         78.76        -18.38        20.87 o
  -4   1   4        916.05        978.51        23.55 o
  -3   1   4        453.07        401.60        11.58 o
  -2   1   4       2882.62       2959.28        29.97 o
  -1   1   4       4508.68       4703.73        47.84 o
   0   1   4       8651.20       8780.14        96.93 o
   1   1   4       2111.75       2197.09        21.14 o
   2   1   4         28.15         26.07         5.83 o
   3   1   4       1080.53       1064.60        32.07 o
   4   1   4         55.20         78.69        11.04 o
   5   1   4          6.33        -46.32        30.88 o
   6   1   4        194.07        240.66        46.51 o
  -7   2   4       2795.25       2644.78       114.33 o
  -6   2   4        243.63        303.49        27.66 o
  -5   2   4       6131.05       5983.38       164.52 o
  -4   2   4       1349.99       1356.64        26.48 o
  -3   2   4       1901.89       1698.39        30.05 o
  -2   2   4       1396.98       1526.24        20.54 o
  -1   2   4      13042.36      13262.52       145.88 o
   0   2   4      15606.37      16237.58       114.52 o
   1   2   4       5318.65       5218.64        38.24 o
   2   2   4       3777.75       4106.50        44.90 o
   3   2   4      20842.58      20993.19       211.51 o
   4   2   4        711.86        757.07        25.26 o
   5   2   4       5900.39       5432.92       146.43 o
   6   2   4        245.28        261.03        67.95 o
  -6   3   4          9.80         66.55        24.31 o
  -5   3   4       1543.08       1464.73        48.97 o
  -4   3   4       2035.27       1983.31        30.61 o
  -3   3   4       8184.86       8071.41        70.51 o
  -2   3   4      10299.18      10358.55        92.01 o
  -1   3   4      37100.04      37209.95       381.38 o
   0   3   4       7497.75       7614.73        64.27 o
   1   3   4       8642.33       8625.60        56.66 o
   2   3   4       3824.47       4032.17        40.33 o
   3   3   4        676.32        712.95        29.89 o
   4   3   4        102.44        126.37        34.11 o
   5   3   4        291.77        317.12        65.80 o
   6   3   4        944.11        820.83        98.15 o
  -6   4   4       3856.06       4149.51       161.20 o
  -5   4   4        402.10        448.52        26.64 o
  -4   4   4      12687.55      12587.08       122.26 o
  -3   4   4        885.43        998.30        20.09 o
  -2   4   4        356.32        359.63        13.67 o
  -1   4   4       6172.99       6277.32        93.57 o
   0   4   4      10255.96      10061.57        90.58 o
   1   4   4       1679.73       1814.54        19.22 o
   2   4   4      30446.77      31183.94       218.53 o
   3   4   4       2511.85       2519.35        49.80 o
   4   4   4       7662.36       7712.52       122.22 o
   5   4   4        122.26        140.93        36.94 o
   6   4   4       1148.27       1258.75       110.02 o
  -6   5   4         62.99        233.04        27.87 o
  -5   5   4        945.89        951.29        36.90 o
  -4   5   4          5.93         31.77        10.99 o
  -3   5   4       4007.31       4147.41        51.23 o
  -2   5   4       1718.95       1686.42        37.42 o
  -1   5   4       3772.15       3473.51        56.47 o
   0   5   4       1414.79       1539.55        88.30 o
   1   5   4       5312.56       5449.82        54.01 o
   2   5   4         15.09         11.32         7.95 o
   3   5   4         27.52         38.63         9.15 o
   4   5   4         88.88        118.31        20.40 o
   5   5   4        620.35        705.27        58.31 o
   6   5   4        348.02        391.54        75.50 o
  -6   6   4       5017.30       5040.19       103.68 o
  -5   6   4          9.08         63.50        16.83 o
  -4   6   4       9322.79       9089.46        96.30 o
  -3   6   4         20.07        124.09        15.42 o
  -2   6   4       5993.20       6004.10        98.27 o
  -1   6   4        581.14        583.92        23.30 o
   0   6   4      10643.81      10291.93       134.88 o
   1   6   4        251.66        297.57        13.06 o
   2   6   4      28200.18      27518.55       305.68 o
   3   6   4        266.18        317.87        19.38 o
   4   6   4      11749.44      11338.62       170.45 o
   5   6   4        220.38        269.08        43.05 o
   6   6   4       1507.29       1298.99        78.38 o
  -6   7   4         82.69        113.24        28.66 o
  -5   7   4        435.67        466.66        28.51 o
  -4   7   4         34.11         98.36        16.56 o
  -3   7   4       1795.45       1870.75        42.42 o
  -2   7   4       8986.20       8809.63       124.30 o
  -1   7   4        247.04        215.59        17.24 o
   0   7   4      11699.12      11649.32       152.92 o
   1   7   4        646.51        639.17        19.05 o
   2   7   4       3928.70       4022.09        99.98 o
   3   7   4         17.09         26.63         9.01 o
   4   7   4        757.19        759.27        40.00 o
   5   7   4         30.95        125.12        38.14 o
   6   7   4        493.18        489.91        58.67 o
  -6   8   4       2370.72       2214.73        68.92 o
  -5   8   4        274.03        329.22        26.91 o
  -4   8   4       1904.46       1852.90        42.22 o
  -3   8   4         22.68         59.50        15.64 o
  -2   8   4         27.47         47.88        20.49 o
  -1   8   4       1122.99       1276.99        48.33 o
   0   8   4       8184.02       8098.67       114.62 o
   1   8   4         60.00         59.34         9.97 o
   2   8   4      11219.04      11044.10       132.51 o
   3   8   4        330.57        397.59        23.39 o
   4   8   4       6859.34       6463.07       144.32 o
   5   8   4        876.15        973.24        93.30 o
   6   8   4        725.68        610.50        89.53 o
  -6   9   4         22.56         21.45        25.90 o
  -5   9   4          3.72         37.55        19.34 o
  -4   9   4       1363.06       1332.54        37.85 o
  -3   9   4        211.19        243.32        23.82 o
  -2   9   4      15562.24      15235.03       203.06 o
  -1   9   4       5321.96       5444.14        87.96 o
   0   9   4      16123.23      15301.66       199.78 o
   1   9   4        111.48        117.44        16.95 o
   2   9   4       2268.00       2187.64        44.42 o
   3   9   4          6.88         51.78        15.38 o
   4   9   4        116.55        132.95        28.96 o
   5   9   4        243.12        347.38        52.14 o
   6   9   4        130.67        146.69        66.87 o
  -6  10   4        105.64        134.04        30.86 o
  -5  10   4       2037.95       2194.77        58.82 o
  -4  10   4        129.90        170.19        22.03 o
  -3  10   4       2293.07       2273.96        60.16 o
  -2  10   4          1.62         -0.25        16.46 o
  -1  10   4         20.77         16.26        14.58 o
   0  10   4       1162.19       1136.13        37.53 o
   1  10   4       3785.58       3740.60        53.89 o
   2  10   4        755.70        741.69        31.04 o
   3  10   4       7399.21       7592.55       104.75 o
   4  10   4        298.81        301.32        25.11 o
   5  10   4       1439.37       1511.40        86.09 o
  -5  11   4         41.88        125.12        26.16 o
  -4  11   4       1328.49       1187.46        49.88 o
  -3  11   4         23.11         17.50        16.33 o
  -2  11   4       3364.43       3210.81        68.28 o
  -1  11   4         29.08         -9.48        14.47 o
   0  11   4       1900.02       1804.56        48.30 o
   1  11   4        373.71        410.78        21.69 o
   2  11   4        601.18        627.50        30.59 o
   3  11   4       1250.46       1336.62        41.91 o
   4  11   4         63.21         63.07        19.01 o
   5  11   4        163.67        114.01        28.51 o
  -5  12   4       3800.00       3704.19       102.13 o
  -4  12   4          3.87         59.99        21.95 o
  -3  12   4       2200.55       2265.16        54.41 o
  -2  12   4         70.28        153.22        26.20 o
  -1  12   4         38.73         21.30        17.10 o
   0  12   4          0.71          2.48        16.94 o
   1  12   4       4982.81       4766.02        68.32 o
   2  12   4         84.92         66.20        18.89 o
   3  12   4       8544.02       8441.83       161.13 o
   4  12   4         79.87         80.81        21.64 o
   5  12   4       1158.24       1074.82        55.07 o
  -5  13   4        136.68        204.46        30.98 o
  -4  13   4         19.33         84.42        23.36 o
  -3  13   4       1038.31       1026.32        57.45 o
  -2  13   4         50.90         49.45        20.76 o
  -1  13   4       1034.94       1066.15        46.41 o
   0  13   4        394.45        398.85        29.85 o
   1  13   4       3121.05       3129.90        54.64 o
   2  13   4          2.80         -9.43        17.23 o
   3  13   4       2253.31       2279.36        56.35 o
   4  13   4         26.55         38.19        22.74 o
   5  13   4          6.99         70.07        33.44 o
  -5  14   4        716.48        631.59        51.22 o
  -4  14   4         62.05         87.39        25.16 o
  -3  14   4        996.58        977.79        45.46 o
  -2  14   4          0.96         -2.58        19.75 o
  -1  14   4        264.51        272.74        29.04 o
   0  14   4        403.71        419.84        35.53 o
   1  14   4       5271.28       5157.93        83.80 o
   2  14   4        197.58        226.12        26.18 o
   3  14   4       1183.48       1154.51        44.22 o
   4  14   4        218.73        256.27        32.57 o
  -4  15   4         56.46         99.05        26.68 o
  -3  15   4       2219.16       2130.02        59.40 o
  -2  15   4         87.31         81.50        24.40 o
  -1  15   4       6790.59       6454.72       140.28 o
   0  15   4        311.38        296.59        30.13 o
   1  15   4       2260.77       2231.40        49.51 o
   2  15   4         11.90         58.26        22.52 o
   3  15   4         22.50         35.61        22.21 o
   4  15   4         30.79         99.24        28.29 o
  -4  16   4        560.90        680.03        57.76 o
  -3  16   4         12.70         62.18        26.02 o
  -2  16   4          0.98        -15.68        22.05 o
  -1  16   4         37.94        113.68        39.00 o
   0  16   4          9.53        -24.25        22.75 o
   1  16   4         55.63        105.35        31.82 o
   2  16   4       1347.40       1541.86        51.41 o
   3  16   4        404.08        371.13        33.11 o
   4  16   4       1027.80       1090.09        80.43 o
  -3  17   4       1020.64       1026.75        74.57 o
  -2  17   4        111.39         90.96        33.64 o
  -1  17   4       1271.58       1348.00        56.10 o
   0  17   4         54.51         26.71        23.90 o
   1  17   4        866.97        912.97        53.82 o
   2  17   4          1.06         34.44        24.41 o
   3  17   4          0.40          6.13        27.56 o
  -3  18   4          0.68         30.61        28.76 o
  -2  18   4         16.45         35.68        28.06 o
  -1  18   4          2.53          2.56        24.75 o
   0  18   4        219.95        257.16        42.31 o
   1  18   4         51.97         38.23        30.97 o
   2  18   4       1107.00       1142.49        51.26 o
  -2  19   4        811.08        806.56        57.65 o
  -1  19   4          2.53         -8.49        25.51 o
   0  19   4        952.45       1078.34        55.07 o
   1  19   4          0.42        -53.74        42.16 o
   2  19   4        182.43        193.92        49.01 o
   0  20   4        211.41        214.61        36.94 o
  -7   1   5       3561.75       3374.05       105.72 o
  -6   1   5          9.40         -8.13        16.93 o
  -5   1   5       8113.33       7741.36       121.57 o
  -4   1   5       1019.39       1074.51        23.93 o
  -3   1   5       1186.04       1167.57        18.60 o
  -2   1   5       5697.56       5682.30        48.47 o
  -1   1   5        417.35        408.29        12.78 o
   0   1   5       8360.19       8763.13        74.53 o
   1   1   5      30042.67      30633.39       204.75 o
   2   1   5        582.02        672.32        14.81 o
   3   1   5      29999.77      29855.54       326.04 o
   4   1   5        541.79        551.95        25.07 o
   5   1   5       4218.80       3952.80       120.12 o
   6   1   5        117.58        139.14        41.93 o
  -7   2   5         73.19        194.97        83.59 o
  -6   2   5         14.37         37.27        19.51 o
  -5   2   5        662.26        612.57        31.47 o
  -4   2   5        859.93        851.78        23.32 o
  -3   2   5       3740.87       3568.96        49.50 o
  -2   2   5       5485.57       5496.05        49.95 o
  -1   2   5      18755.32      18692.57       233.74 o
   0   2   5      20185.39      20818.82       158.13 o
   1   2   5       1044.10        988.02        12.45 o
   2   2   5       1461.63       1492.34        21.00 o
   3   2   5        486.17        531.84        19.47 o
   4   2   5          8.96         41.91        13.44 o
   5   2   5          5.30         39.23        33.17 o
   6   2   5        182.21        308.49        71.19 o
  -6   3   5        951.90       1123.82        46.82 o
  -5   3   5        193.82        206.58        19.69 o
  -4   3   5        528.18        629.25        19.08 o
  -3   3   5        186.23        194.31        12.40 o
  -2   3   5         25.01         84.71        10.04 o
  -1   3   5       2019.20       1853.34        32.07 o
   0   3   5      41036.14      41862.18       327.91 o
   1   3   5      11520.90      11543.50        79.62 o
   2   3   5      17282.47      17949.70       149.39 o
   3   3   5       5970.65       6068.49        80.82 o
   4   3   5       3148.21       2998.47        68.92 o
   5   3   5       2085.91       1747.37       114.33 o
   6   3   5        321.53        278.28        71.19 o
  -6   4   5          3.79        144.17        25.49 o
  -5   4   5        626.68        639.26        27.08 o
  -4   4   5        220.75        237.06        13.43 o
  -3   4   5       5012.99       5058.63        50.06 o
  -2   4   5       5309.16       5206.69        68.51 o
  -1   4   5      16053.38      15388.37       167.52 o
   0   4   5       5412.22       5259.25        57.91 o
   1   4   5      19440.20      20297.86       150.46 o
   2   4   5        293.93        375.71        12.67 o
   3   4   5       1484.19       1539.20        29.74 o
   4   4   5        249.67        350.42        26.15 o
   5   4   5        545.84        537.99        51.44 o
   6   4   5        192.75        276.13        66.87 o
  -6   5   5       4074.37       4131.93        91.25 o
  -5   5   5        101.50        203.78        21.44 o
  -4   5   5       4741.75       4601.49        50.03 o
  -3   5   5       3798.43       4028.58        43.72 o
  -2   5   5         21.51         13.05         9.66 o
  -1   5   5       3876.34       3778.79        61.04 o
   0   5   5       5042.33       4778.89        61.25 o
   1   5   5       1730.61       1717.09        23.37 o
   2   5   5      27303.03      26754.36       232.49 o
   3   5   5        138.50        157.47        14.67 o
   4   5   5      11264.51      11200.14       167.03 o
   5   5   5        425.41        454.98        50.68 o
   6   5   5        328.86        307.41        70.11 o
  -6   6   5         52.44        146.47        28.39 o
  -5   6   5          1.56         86.65        18.45 o
  -4   6   5         88.05        107.45        13.45 o
  -3   6   5        884.25       1025.40        57.64 o
  -2   6   5       6336.63       6327.89        95.08 o
  -1   6   5          3.75         10.99        10.26 o
   0   6   5       2933.71       3178.52        47.28 o
   1   6   5        116.00        113.05        10.00 o
   2   6   5        166.37        206.75        14.81 o
   3   6   5        345.40        355.41        15.68 o
   4   6   5         49.66        102.98        22.07 o
   5   6   5        271.41        289.71        45.38 o
   6   6   5          1.17        -20.49        44.22 o
  -6   7   5       3606.74       3543.74        87.01 o
  -5   7   5        383.60        464.02        29.43 o
  -4   7   5      10520.28      10520.89       129.52 o
  -3   7   5       3138.78       3175.18        56.89 o
  -2   7   5       1388.13       1420.89        38.67 o
  -1   7   5       9270.75       9366.96       129.75 o
   0   7   5       8554.42       8483.84       134.63 o
   1   7   5       1865.66       1732.93        29.53 o
   2   7   5      18314.79      17829.14       198.42 o
   3   7   5        217.45        241.21        14.09 o
   4   7   5       6023.22       5825.04       133.08 o
   5   7   5        439.41        496.21        54.90 o
   6   7   5        602.39        598.07        64.05 o
  -6   8   5          0.27         62.17        29.40 o
  -5   8   5         34.45         86.57        20.37 o
  -4   8   5       2598.68       2370.94        47.92 o
  -3   8   5       1097.61       1178.77        36.59 o
  -2   8   5      14375.88      14094.39       188.52 o
  -1   8   5       4694.34       4737.01        78.14 o
   0   8   5      11184.83      10953.27       147.56 o
   1   8   5       2296.74       2241.06        36.06 o
   2   8   5       1055.25        957.30        30.00 o
   3   8   5        389.60        482.04        23.91 o
   4   8   5        133.71        155.61        25.63 o
   5   8   5        210.30        283.68        66.87 o
   6   8   5        109.19         94.92        64.72 o
  -6   9   5        469.93        527.91        41.60 o
  -5   9   5        706.22        750.26        38.45 o
  -4   9   5        272.22        299.87        25.13 o
  -3   9   5          5.46         10.94        15.18 o
  -2   9   5        450.31        516.47        29.85 o
  -1   9   5       3851.72       3821.39        69.74 o
   0   9   5      12892.02      12886.14       172.79 o
   1   9   5       5077.12       5012.19        67.29 o
   2   9   5       3365.74       3331.33        56.90 o
   3   9   5       2190.83       2252.74        47.00 o
   4   9   5       1302.07       1251.23        39.12 o
   5   9   5        495.30        559.92       101.39 o
  -6  10   5         14.17        -11.86        31.27 o
  -5  10   5        254.37        282.64        29.09 o
  -4  10   5       2322.69       2376.60        69.29 o
  -3  10   5        107.52        148.96        20.31 o
  -2  10   5       7341.86       7291.64       115.95 o
  -1  10   5       3558.25       3505.49        68.02 o
   0  10   5      10492.68      10374.23       146.67 o
   1  10   5        557.50        533.63        23.70 o
   2  10   5       3178.97       3180.11        57.62 o
   3  10   5         58.97        179.50        22.39 o
   4  10   5         24.18         22.97        17.01 o
   5  10   5          1.45        -26.39        35.75 o
  -5  11   5       2723.80       2857.48        69.48 o
  -4  11   5       1460.06       1497.53        47.66 o
  -3  11   5        735.00        769.96        34.91 o
  -2  11   5       1817.84       1748.69        50.32 o
  -1  11   5        517.98        434.05        28.55 o
   0  11   5       1293.19       1190.34        39.91 o
   1  11   5       4802.62       4699.86        65.00 o
   2  11   5        126.22        100.05        18.73 o
   3  11   5       7645.18       7734.90       121.28 o
   4  11   5        470.89        452.88        30.63 o
   5  11   5       1500.11       1487.59        87.55 o
  -5  12   5        257.64        254.29        30.83 o
  -4  12   5        258.30        349.11        34.10 o
  -3  12   5        534.87        555.24        33.21 o
  -2  12   5       1649.69       1583.27        50.14 o
  -1  12   5        802.71        765.87        52.89 o
   0  12   5        463.77        456.50        29.52 o
   1  12   5         63.83         72.81        15.67 o
   2  12   5        133.38        122.68        19.85 o
   3  12   5        251.98        306.77        27.31 o
   4  12   5        108.60         96.17        21.98 o
   5  12   5         67.46         37.58        43.45 o
  -5  13   5       1162.69       1265.46        74.11 o
  -4  13   5        310.55        330.11        32.23 o
  -3  13   5        753.03        742.41        38.65 o
  -2  13   5        770.22        738.12        40.10 o
  -1  13   5        893.28        824.84        38.69 o
   0  13   5        299.42        268.18        26.94 o
   1  13   5       7359.99       7207.56        92.69 o
   2  13   5         47.36         19.23        18.15 o
   3  13   5       5035.27       4947.85       109.39 o
   4  13   5         52.62         83.40        29.06 o
   5  13   5        699.87        676.30        97.08 o
  -5  14   5        377.99        355.98        36.65 o
  -4  14   5          1.76          0.69        22.88 o
  -3  14   5       1378.39       1507.57        71.05 o
  -2  14   5        123.49        178.10        27.09 o
  -1  14   5       6361.60       6322.77       112.25 o
   0  14   5       1016.29       1076.04        44.19 o
   1  14   5       5635.74       5802.14        92.60 o
   2  14   5       1706.03       1704.36        49.85 o
   3  14   5        383.97        356.88        30.32 o
   4  14   5        271.14        276.30        33.28 o
  -4  15   5         39.10         66.72        34.87 o
  -3  15   5         41.31         74.04        25.12 o
  -2  15   5        115.37         99.34        25.60 o
  -1  15   5        925.33        981.10        59.89 o
   0  15   5        559.70        553.86        37.38 o
   1  15   5       3072.60       3048.13        65.28 o
   2  15   5        833.42        865.81        41.70 o
   3  15   5        309.31        386.92        44.99 o
   4  15   5        290.26        308.82        36.18 o
  -4  16   5          6.49         -7.97        24.80 o
  -3  16   5       1359.27       1391.49        52.47 o
  -2  16   5        149.91        155.52        28.43 o
  -1  16   5       3263.23       3318.19        80.47 o
   0  16   5        114.37        141.95        27.20 o
   1  16   5       3334.69       3438.08        76.13 o
   2  16   5          1.70         24.36        22.89 o
   3  16   5         23.16          2.12        22.53 o
  -3  17   5        449.91        493.89        39.94 o
  -2  17   5          2.07        -32.27        21.51 o
  -1  17   5        570.85        600.86        44.25 o
   0  17   5        585.63        585.65        42.41 o
   1  17   5        158.60        172.80        38.95 o
   2  17   5       1009.27       1171.06        49.14 o
   3  17   5        236.07        202.84        30.59 o
  -3  18   5        187.70        181.09        51.19 o
  -2  18   5        305.38        340.60        39.14 o
  -1  18   5        120.41        108.66        32.22 o
   0  18   5        157.06        128.77        29.94 o
   1  18   5         16.08        -41.86        27.90 o
   2  18   5         36.70         91.86        33.74 o
  -2  19   5          0.51         40.44        28.56 o
  -1  19   5        214.01        196.76        34.89 o
   0  19   5        528.86        585.28        46.22 o
   1  19   5          0.78        -26.82        36.57 o
  -7   0   6       2189.00       2068.80       114.33 o
  -6   0   6        326.34        317.90        37.81 o
  -5   0   6       6965.03       6602.29       170.42 o
  -4   0   6       6747.88       7020.27        96.78 o
  -3   0   6        319.33        341.65        20.63 o
  -2   0   6      40661.46      40889.74       398.46 o
  -1   0   6      11460.55      11634.27       156.41 o
   0   0   6      46004.78      48832.27      1267.92 o
   1   0   6        424.58        701.39        36.11 o
   2   0   6       3374.05       3544.00        61.01 o
   3   0   6      13811.86      13236.86       353.79 o
   4   0   6       2743.83       2797.95       127.28 o
   5   0   6       5041.83       4783.69       194.15 o
   6   0   6       1748.21       1761.39       124.04 o
  -7   1   6         98.18        219.00        66.36 o
  -6   1   6         22.73        -19.75        18.92 o
  -5   1   6          5.00         17.34        19.18 o
  -4   1   6        336.43        402.20        16.83 o
  -3   1   6        992.20       1041.53        17.82 o
  -2   1   6       2017.25       1988.28        27.16 o
  -1   1   6       8993.56       9168.32        95.60 o
   0   1   6      18306.69      19058.09       155.88 o
   1   1   6       7469.10       7685.53        56.01 o
   2   1   6       3662.96       3800.51        45.53 o
   3   1   6       1914.09       1887.44        35.42 o
   4   1   6        110.82        130.54        20.60 o
   5   1   6          0.00         21.86        32.35 o
   6   1   6         10.61         73.93        37.28 o
  -6   2   6         10.23         45.08        21.79 o
  -5   2   6        766.91        748.93        34.09 o
  -4   2   6       1797.20       1716.51        30.67 o
  -3   2   6         87.93        107.98         9.22 o
  -2   2   6      23824.72      24398.37       204.37 o
  -1   2   6       9328.91       9231.90       124.75 o
   0   2   6      33663.70      35475.52       304.64 o
   1   2   6      30471.76      31400.91       199.31 o
   2   2   6        336.76        329.83        11.87 o
   3   2   6      10908.06      10975.76       120.03 o
   4   2   6        100.64        110.71        17.20 o
   5   2   6       1082.17        935.17        65.18 o
   6   2   6        334.86        434.69        76.58 o
  -6   3   6        237.41        334.37        27.47 o
  -5   3   6        303.03        324.46        22.01 o
  -4   3   6          0.94         36.30        11.01 o
  -3   3   6       4339.55       4302.48        45.01 o
  -2   3   6       3725.59       3597.65        48.89 o
  -1   3   6      27922.23      28407.24       351.23 o
   0   3   6      54011.75      55399.09       431.33 o
   1   3   6      11149.99      11126.74        82.95 o
   2   3   6      11733.64      12493.41       100.16 o
   3   3   6       3171.25       3243.46        61.65 o
   4   3   6        205.55        252.89        22.51 o
   5   3   6        106.88         57.17        49.62 o
   6   3   6          0.38         31.28        50.70 o
  -6   4   6       1260.82       1595.91        57.07 o
  -5   4   6        416.33        505.16        25.57 o
  -4   4   6        987.82       1013.32        23.18 o
  -3   4   6       6013.31       6199.20        58.82 o
  -2   4   6       1527.18       1445.06        31.27 o
  -1   4   6      15917.77      15730.27       153.58 o
   0   4   6      10460.83      10509.09       105.88 o
   1   4   6      22969.80      23212.40       184.66 o
   2   4   6      18593.88      18805.20       137.79 o
   3   4   6       1752.42       1748.38        32.24 o
   4   4   6       2350.77       2344.68        69.09 o
   5   4   6       1928.74       1609.31       111.10 o
   6   4   6         12.52         55.01        51.77 o
  -6   5   6        212.51        368.83        33.77 o
  -5   5   6        642.19        770.93        32.01 o
  -4   5   6        252.27        289.49        14.87 o
  -3   5   6       1891.21       1868.93        29.59 o
  -2   5   6       3266.60       3177.86        50.54 o
  -1   5   6       1974.49       1672.90        32.48 o
   0   5   6       2269.76       2210.41        39.76 o
   1   5   6       8247.53       8524.25        82.02 o
   2   5   6       1241.87       1357.24        45.83 o
   3   5   6          1.23         -2.22         8.14 o
   4   5   6         36.10        124.21        20.98 o
   5   5   6        284.60        329.50        46.10 o
   6   5   6          8.89         26.97        48.54 o
  -6   6   6       2829.91       2789.20        75.73 o
  -5   6   6       3216.73       3251.71        64.55 o
  -4   6   6       3428.16       3485.14        45.85 o
  -3   6   6      10586.61      10312.13       107.03 o
  -2   6   6         27.93          9.87        12.93 o
  -1   6   6       3133.50       2594.07        49.96 o
   0   6   6      15452.59      15233.55       168.52 o
   1   6   6       8432.45       8673.32        91.54 o
   2   6   6      15570.08      15641.59       154.47 o
   3   6   6        657.65        713.47        22.51 o
   4   6   6       6447.04       6115.13       108.93 o
   5   6   6       2108.89       2180.98        91.37 o
   6   6   6        450.01        421.74        79.82 o
  -6   7   6         38.85         91.16        27.90 o
  -5   7   6         33.86         64.04        19.35 o
  -4   7   6        257.93        307.94        18.54 o
  -3   7   6        547.58        705.83        33.78 o
  -2   7   6       2024.61       2092.54        48.08 o
  -1   7   6        347.19        354.92        22.20 o
   0   7   6      12665.60      12692.23       145.22 o
   1   7   6        582.75        580.29        21.13 o
   2   7   6        386.19        462.86        21.71 o
   3   7   6        323.48        369.87        16.73 o
   4   7   6         32.89         73.94        20.83 o
   5   7   6        933.74        981.97        91.68 o
   6   7   6         39.29         24.81        58.25 o
  -6   8   6       1003.00        979.36        52.87 o
  -5   8   6        420.46        431.29        30.40 o
  -4   8   6        165.29        200.48        20.48 o
  -3   8   6       5154.46       5069.14        78.85 o
  -2   8   6       1618.78       1552.62        45.11 o
  -1   8   6       7527.85       7645.37       113.37 o
   0   8   6       9486.88       9039.00       111.14 o
   1   8   6       2769.48       2721.53        46.25 o
   2   8   6       6566.38       6388.71        86.64 o
   3   8   6         44.94         61.24        14.49 o
   4   8   6       1285.50       1317.16        50.17 o
   5   8   6         69.55        106.78        59.32 o
   6   8   6         84.19        179.05        72.27 o
  -6   9   6         13.93         50.79        27.41 o
  -5   9   6        134.93        190.23        25.60 o
  -4   9   6       3525.13       3323.09        59.29 o
  -3   9   6        625.88        682.87        31.54 o
  -2   9   6      11551.05      11450.16       161.98 o
  -1   9   6       5019.83       4662.50        80.52 o
   0   9   6       8120.06       7826.18       101.44 o
   1   9   6       2798.44       2817.49        49.37 o
   2   9   6       1811.36       1743.89        46.86 o
   3   9   6       1646.76       1787.59        42.72 o
   4   9   6         56.06         46.85        16.96 o
   5   9   6        167.43        178.64        62.02 o
  -6  10   6          0.36         -1.75        26.15 o
  -5  10   6        741.16        772.99        50.29 o
  -4  10   6       1398.81       1464.74        42.01 o
  -3  10   6         49.26         45.90        17.65 o
  -2  10   6       4337.24       4376.79        81.77 o
  -1  10   6       4690.96       4519.55        80.82 o
   0  10   6       5417.43       5300.96        77.82 o
   1  10   6       1981.35       1924.02        42.29 o
   2  10   6       1150.15       1178.98        35.85 o
   3  10   6       1791.85       2103.78        48.41 o
   4  10   6        360.92        345.87        30.05 o
   5  10   6        315.12        357.92        55.29 o
  -5  11   6        353.75        387.01        33.39 o
  -4  11   6       1302.52       1435.17        55.03 o
  -3  11   6         32.80         18.35        17.61 o
  -2  11   6       3430.50       3351.91        84.55 o
  -1  11   6        510.01        482.13        29.88 o
   0  11   6       2514.69       2411.79        56.03 o
   1  11   6       1212.01       1223.71        36.27 o
   2  11   6        221.01        239.05        22.13 o
   3  11   6         84.60        213.50        23.55 o
   4  11   6        103.39        140.67        25.82 o
   5  11   6         22.66         65.73        55.01 o
  -5  12   6       1359.58       1434.15        53.45 o
  -4  12   6       1829.55       1880.57        54.21 o
  -3  12   6        265.81        250.83        25.86 o
  -2  12   6       3684.35       3634.63        77.52 o
  -1  12   6        747.21        689.72        35.06 o
   0  12   6        632.40        624.73        33.21 o
   1  12   6       5178.68       5057.04        79.57 o
   2  12   6         53.23         36.84        17.36 o
   3  12   6       3985.01       3849.38        71.16 o
   4  12   6        790.72        857.75        45.38 o
   5  12   6        417.72        308.49        78.74 o
  -5  13   6         94.26        112.50        28.21 o
  -4  13   6        122.86        136.45        55.04 o
  -3  13   6        349.21        356.89        36.55 o
  -2  13   6         22.61         53.79        25.14 o
  -1  13   6       1879.25       1828.58        53.95 o
   0  13   6       1583.86       1498.21        70.42 o
   1  13   6       2743.82       2734.04        57.94 o
   2  13   6         91.54         74.50        29.74 o
   3  13   6          6.71         61.61        21.01 o
   4  13   6        276.57        277.40        29.13 o
  -4  14   6        622.77        685.49        41.33 o
  -3  14   6         38.68         29.92        26.47 o
  -2  14   6       1046.86        995.83        45.06 o
  -1  14   6       1990.90       1855.35        57.07 o
   0  14   6       1112.88       1140.60        44.92 o
   1  14   6       3613.84       3519.85        67.98 o
   2  14   6         46.27        108.48        23.21 o
   3  14   6        815.78        834.92        39.96 o
   4  14   6        131.19        239.93        47.91 o
  -4  15   6         29.75         26.33        36.09 o
  -3  15   6       1686.83       1624.51        54.19 o
  -2  15   6         25.08         34.63        22.19 o
  -1  15   6       2537.21       2594.98        69.39 o
   0  15   6        752.69        730.49        49.51 o
   1  15   6       1957.20       1995.91        53.61 o
   2  15   6       1493.98       1483.92        49.37 o
   3  15   6        284.72        294.09        30.17 o
   4  15   6        368.51        335.89        36.69 o
  -4  16   6         53.78         51.76        26.03 o
  -3  16   6        886.91        937.41        68.97 o
  -2  16   6        293.58        299.60        36.55 o
  -1  16   6        934.52       1026.34        49.76 o
   0  16   6         10.77        -12.55        28.38 o
   1  16   6        479.78        517.98        34.85 o
   2  16   6        552.95        589.06        45.29 o
   3  16   6          0.01        -30.96        21.21 o
  -3  17   6        748.20        840.78        75.35 o
  -2  17   6         29.15         14.71        25.12 o
  -1  17   6        965.41        959.67        52.84 o
   0  17   6         16.19          0.34        29.02 o
   1  17   6        128.72        190.02        28.21 o
   2  17   6        144.70        238.96        63.67 o
   3  17   6        127.81        119.19        30.20 o
  -2  18   6         15.69         -5.14        26.92 o
  -1  18   6        792.46        838.40        51.12 o
   0  18   6        253.44        246.04        42.66 o
   1  18   6          4.34        -34.90        28.45 o
   2  18   6        477.56        481.75        46.74 o
  -2  19   6        289.27        253.88        38.40 o
  -1  19   6         42.21         32.85        29.21 o
   0  19   6        452.32        555.69        48.32 o
   1  19   6        207.58        148.88        38.41 o
  -6   1   7        375.74        398.11        33.14 o
  -5   1   7        737.17        697.78        34.30 o
  -4   1   7      12286.20      12360.82       107.89 o
  -3   1   7        271.80        347.00        13.99 o
  -2   1   7      39951.34      39810.00       326.28 o
  -1   1   7      10409.03      10321.65       120.00 o
   0   1   7       5732.73       5867.15        64.44 o
   1   1   7      12871.30      13389.15       107.91 o
   2   1   7        518.38        498.26        23.83 o
   3   1   7       5039.64       4877.55       181.02 o
   4   1   7       6513.37       6070.13       147.20 o
   5   1   7        266.00        279.65        44.16 o
   6   1   7       2325.34       2147.31        99.12 o
  -6   2   7        241.02        276.54        43.06 o
  -5   2   7        118.59        134.62        23.76 o
  -4   2   7          0.19        -16.97        14.36 o
  -3   2   7       1658.79       1579.25        24.31 o
  -2   2   7       6009.95       6037.57        70.42 o
  -1   2   7      10414.57      10416.19       140.32 o
   0   2   7      31811.24      33156.18       313.44 o
   1   2   7      10332.96      10823.58        73.68 o
   2   2   7      12813.11      13313.37       118.60 o
   3   2   7       3464.09       3453.92        54.82 o
   4   2   7         72.10         70.88        31.92 o
   5   2   7         18.55         14.56        32.80 o
   6   2   7          3.24        -15.10        53.93 o
  -6   3   7         60.76        110.01        25.53 o
  -5   3   7        790.68        917.25        32.12 o
  -4   3   7       2262.00       2258.79        35.34 o
  -3   3   7       3712.68       3646.94        40.34 o
  -2   3   7       9661.63       9528.89       105.65 o
  -1   3   7      10850.45      10522.83       142.81 o
   0   3   7      24664.20      24735.06       213.94 o
   1   3   7      14288.28      15104.50       117.08 o
   2   3   7        486.71        565.55        17.40 o
   3   3   7       1016.30       1091.38        35.81 o
   4   3   7        154.46        170.17        28.04 o
   5   3   7         37.25         66.87        47.46 o
   6   3   7        358.20        296.62        75.50 o
  -6   4   7        323.63        488.22        37.05 o
  -5   4   7          0.12         42.69        21.29 o
  -4   4   7         55.38         58.81        11.05 o
  -3   4   7       2991.26       3074.78        36.43 o
  -2   4   7        637.57        549.04        21.69 o
  -1   4   7      10663.04      10431.42       106.99 o
   0   4   7      11066.88      10900.41       101.09 o
   1   4   7      30244.94      30825.68       230.11 o
   2   4   7       3332.63       3238.47        37.01 o
   3   4   7        151.54        127.55         9.82 o
   4   4   7       1287.77       1312.36        44.57 o
   5   4   7        172.93        224.35        58.25 o
   6   4   7         50.90        -19.42        50.70 o
  -6   5   7        578.37        602.48        55.79 o
  -5   5   7       5750.16       5737.01        81.09 o
  -4   5   7        999.71        967.85        27.21 o
  -3   5   7      22465.63      22417.51       177.70 o
  -2   5   7       1540.65       1439.50        32.84 o
  -1   5   7       4853.44       4498.67        54.67 o
   0   5   7       8795.75       8710.75       102.81 o
   1   5   7       3221.68       3117.45        38.30 o
   2   5   7       4216.03       4044.71        43.50 o
   3   5   7        353.20        381.46        17.36 o
   4   5   7        960.73        994.09        53.74 o
   5   5   7       3817.03       3670.55       172.58 o
   6   5   7         55.41         65.80        57.17 o
  -6   6   7         33.95        138.85        27.72 o
  -5   6   7          5.42         22.26        17.94 o
  -4   6   7         37.00         67.18        12.97 o
  -3   6   7        638.40        668.01        24.71 o
  -2   6   7       1343.85       1354.11        33.60 o
  -1   6   7       2015.96       2018.25        45.15 o
   0   6   7       1421.62       1585.14        32.25 o
   1   6   7         12.94          9.09         8.49 o
   2   6   7        759.10        819.45        36.29 o
   3   6   7         91.14         98.66        10.37 o
   4   6   7        433.76        557.51        35.05 o
   5   6   7        348.30        394.21        50.72 o
  -6   7   7        547.58        602.97        42.70 o
  -5   7   7       2233.80       2357.51        56.12 o
  -4   7   7        125.58        128.84        15.15 o
  -3   7   7      10467.24      10345.70       131.78 o
  -2   7   7       2063.06       2125.51        50.02 o
  -1   7   7      18867.86      19313.79       245.95 o
   0   7   7       5033.48       4967.52        68.43 o
   1   7   7        768.54        764.32        24.20 o
   2   7   7       4276.00       4342.97        57.00 o
   3   7   7       1073.49       1049.61        28.35 o
   4   7   7        801.99        923.72        77.19 o
   5   7   7       3974.02       3830.40       124.07 o
  -6   8   7          3.91         93.33        28.16 o
  -5   8   7        182.80        183.22        24.18 o
  -4   8   7        351.48        359.43        21.79 o
  -3   8   7         78.98         74.20        18.07 o
  -2   8   7       1850.43       1844.97        48.08 o
  -1   8   7       1008.49       1061.87        47.92 o
   0   8   7       8525.86       8494.85       106.42 o
   1   8   7       9794.71       9735.15       117.86 o
   2   8   7       1141.39       1112.01        28.60 o
   3   8   7       2995.62       3100.47        50.96 o
   4   8   7        101.38         55.38        22.51 o
   5   8   7        620.12        595.05        61.39 o
  -6   9   7          0.03         15.26        26.03 o
  -5   9   7        160.45        169.72        25.66 o
  -4   9   7        709.21        790.21        34.15 o
  -3   9   7       1035.25       1137.42        42.15 o
  -2   9   7       5181.62       5062.34       110.68 o
  -1   9   7       7645.51       7493.27       114.88 o
   0   9   7       6532.81       6381.56        87.29 o
   1   9   7       1274.12       1279.00        33.61 o
   2   9   7       1227.15       1260.39        35.79 o
   3   9   7         85.14        176.31        19.77 o
   4   9   7          1.67         16.02        15.73 o
   5   9   7         46.84         52.09        40.04 o
  -6  10   7         23.55         86.10        30.54 o
  -5  10   7        668.27        683.24        39.39 o
  -4  10   7       1589.97       1607.28        44.37 o
  -3  10   7        279.05        258.32        26.31 o
  -2  10   7       2510.35       2522.83        59.95 o
  -1  10   7       1907.79       1908.52        50.15 o
   0  10   7       5520.64       5514.65        99.90 o
   1  10   7       1992.92       2018.41        43.10 o
   2  10   7       1368.75       1302.98        50.60 o
   3  10   7       2017.24       2306.46        69.12 o
   4  10   7          4.46         28.35        16.76 o
   5  10   7        510.39        644.62        65.47 o
  -5  11   7        365.34        423.70        34.61 o
  -4  11   7       4366.66       4304.37        80.45 o
  -3  11   7         20.28          4.82        17.56 o
  -2  11   7       7734.06       7412.57       121.13 o
  -1  11   7        332.10        310.18        25.71 o
   0  11   7       3084.47       3055.04        56.83 o
   1  11   7        556.03        632.72        28.71 o
   2  11   7         31.31         34.57        16.66 o
   3  11   7        260.07        372.49        26.92 o
   4  11   7        676.34        678.32        35.23 o
   5  11   7         33.54         31.14        59.86 o
  -5  12   7        253.08        220.42        30.53 o
  -4  12   7        498.54        549.78        36.05 o
  -3  12   7         30.93         -4.66        19.23 o
  -2  12   7       1293.39       1290.07        47.59 o
  -1  12   7         16.50         32.70        18.58 o
   0  12   7       1425.93       1376.50        51.64 o
   1  12   7         13.29         57.28        18.64 o
   2  12   7        996.92        896.54        36.31 o
   3  12   7        193.01        272.00        29.42 o
   4  12   7        228.71        311.12        35.81 o
   5  12   7          5.42        -19.42        57.17 o
  -5  13   7        217.11        204.30        31.53 o
  -4  13   7       2284.62       2251.03        68.35 o
  -3  13   7         92.41         72.09        23.81 o
  -2  13   7       4307.51       4063.75        84.84 o
  -1  13   7        210.54        204.76        26.33 o
   0  13   7       1301.60       1379.57        42.16 o
   1  13   7       1576.85       1660.36        46.00 o
   2  13   7         65.12         50.47        19.42 o
   3  13   7        773.41        833.29        50.44 o
   4  13   7       1352.74       1351.42        91.10 o
  -4  14   7        137.07        142.91        28.57 o
  -3  14   7        375.72        362.09        34.99 o
  -2  14   7         56.58         47.02        22.77 o
  -1  14   7       1534.95       1512.97        52.79 o
   0  14   7        920.79        869.79        37.99 o
   1  14   7        684.37        718.11        35.68 o
   2  14   7       2198.66       2220.39        66.29 o
   3  14   7         30.64         71.50        21.48 o
   4  14   7        828.13        842.11        44.55 o
  -4  15   7         34.92         16.57        33.01 o
  -3  15   7        346.13        357.89        53.85 o
  -2  15   7        124.15        129.93        28.87 o
  -1  15   7       1520.97       1553.86        54.77 o
   0  15   7        506.61        540.10        33.92 o
   1  15   7       2049.15       2011.44        53.97 o
   2  15   7          1.05         87.37        29.80 o
   3  15   7        166.91        193.29        29.67 o
   4  15   7        207.14        243.03        34.37 o
  -4  16   7        139.44        131.75        38.14 o
  -3  16   7        402.87        507.09        43.07 o
  -2  16   7        143.70        120.87        28.01 o
  -1  16   7       1243.68       1326.62        54.79 o
   0  16   7        266.17        265.86        29.61 o
   1  16   7        787.25        756.54        39.98 o
   2  16   7        975.56       1014.17        87.39 o
   3  16   7          7.05        -10.00        22.41 o
  -3  17   7       1713.18       1852.39        77.63 o
  -2  17   7          1.01         13.45        25.39 o
  -1  17   7       1495.46       1426.98        57.38 o
   0  17   7         69.29         76.59        27.25 o
   1  17   7        201.14        225.72        28.68 o
   2  17   7          0.15         39.35        29.36 o
   3  17   7        419.97        423.81        53.89 o
  -2  18   7          0.11        -31.96        26.63 o
  -1  18   7         40.12         70.89        28.58 o
   0  18   7        133.96        117.96        28.80 o
   1  18   7        218.40        108.59        34.26 o
   2  18   7         14.75         -8.97        29.64 o
  -1  19   7        530.39        556.23        46.18 o
   0  19   7         61.03         40.86        42.66 o
   1  19   7         33.72         47.34        33.23 o
  -6   0   8        850.12        825.09        56.36 o
  -5   0   8         26.18        -10.44        25.90 o
  -4   0   8      17247.67      17371.05       240.28 o
  -3   0   8         97.62         75.48        11.49 o
  -2   0   8      50409.93      50420.46       594.41 o
  -1   0   8         61.56        108.35        27.50 o
   0   0   8       2271.92       2072.03        71.19 o
   1   0   8       1409.77       1423.48        25.76 o
   2   0   8       5088.76       5601.93       102.35 o
   3   0   8       1234.99       1232.21       141.84 o
   4   0   8       2792.03       2697.64       128.36 o
   5   0   8         47.05         58.25        47.46 o
   6   0   8       3585.87       3161.44       168.27 o
  -6   1   8         92.25         34.04        24.18 o
  -5   1   8        714.60        724.90        39.60 o
  -4   1   8          0.24        -18.14        12.09 o
  -3   1   8         41.96         15.45         9.90 o
  -2   1   8        219.54        245.55        13.62 o
  -1   1   8        154.01        154.42        15.74 o
   0   1   8        274.67        245.63        23.22 o
   1   1   8       1764.21       1851.36        24.79 o
   2   1   8       3075.49       3313.02        46.49 o
   3   1   8         18.44         77.26        25.84 o
   4   1   8        586.86        576.24        48.74 o
   5   1   8        130.44        103.23        36.59 o
   6   1   8         63.82        132.34        42.69 o
  -6   2   8       1105.76       1151.50        53.25 o
  -5   2   8        746.64        876.24        37.26 o
  -4   2   8       9033.59       8715.79        94.14 o
  -3   2   8        460.92        450.10        16.40 o
  -2   2   8      15500.08      15304.42       145.57 o
  -1   2   8       7097.77       7163.10       103.79 o
   0   2   8       6565.99       6483.93        81.62 o
   1   2   8       3457.24       3460.35        32.39 o
   2   2   8         14.61         12.11         5.92 o
   3   2   8        218.60        299.73        30.48 o
   4   2   8       2628.45       2440.34        86.18 o
   5   2   8         72.46         75.23        35.82 o
   6   2   8       1500.12       1383.87       118.65 o
  -6   3   8       1043.05       1175.01        63.21 o
  -5   3   8         77.14        129.22        21.76 o
  -4   3   8        317.01        316.53        16.64 o
  -3   3   8        330.94        382.10        16.33 o
  -2   3   8       1355.38       1223.11        39.37 o
  -1   3   8       1181.57       1054.11        32.77 o
   0   3   8       6036.25       5942.11        60.46 o
   1   3   8       6723.98       6635.76        51.76 o
   2   3   8      14713.43      15131.71       121.51 o
   3   3   8       1674.91       1683.41        48.55 o
   4   3   8        688.82        803.57        81.98 o
   5   3   8        141.09        171.50        57.17 o
   6   3   8         43.24         17.26        55.01 o
  -6   4   8        106.33        159.54        36.12 o
  -5   4   8       2746.20       2841.10        55.76 o
  -4   4   8        149.61        159.68        13.13 o
  -3   4   8      17203.10      16826.73       151.11 o
  -2   4   8       3530.54       3724.22        58.51 o
  -1   4   8       8455.80       8092.19        86.73 o
   0   4   8       1559.07       1576.89        25.47 o
   1   4   8       5915.28       6346.71        59.46 o
   2   4   8         86.79         97.78         9.51 o
   3   4   8         28.43         43.75         8.35 o
   4   4   8        893.84        885.15        57.58 o
   5   4   8       2587.98       2467.89       140.22 o
   6   4   8        130.00        128.36        63.64 o
  -6   5   8        591.56        735.72        52.09 o
  -5   5   8        349.51        401.20        23.47 o
  -4   5   8        628.36        677.42        23.22 o
  -3   5   8          1.59         37.02        12.24 o
  -2   5   8       3599.03       3576.65        57.03 o
  -1   5   8        593.44        512.37        17.60 o
   0   5   8       5423.47       5594.05        72.31 o
   1   5   8       2625.64       2668.82        34.95 o
   2   5   8       1254.63       1308.08        30.47 o
   3   5   8         43.90         47.08        10.43 o
   4   5   8        554.98        580.61        35.59 o
   5   5   8        145.06        185.52        58.25 o
  -6   6   8         26.11        104.01        27.22 o
  -5   6   8       4369.00       4670.69        66.30 o
  -4   6   8          9.89         22.91        12.09 o
  -3   6   8      16513.78      16195.42       157.46 o
  -2   6   8         43.30         47.22        13.52 o
  -1   6   8      18740.05      18543.95       183.58 o
   0   6   8        227.07        273.26        27.09 o
   1   6   8        350.27        337.09        17.01 o
   2   6   8          1.30         13.46        13.39 o
   3   6   8       1399.06       1421.67        31.69 o
   4   6   8        124.25        161.42        24.25 o
   5   6   8       4187.97       3723.88       120.67 o
  -6   7   8          4.88         76.29        28.66 o
  -5   7   8          8.62         65.30        18.23 o
  -4   7   8          4.30         25.86        13.24 o
  -3   7   8        700.70        736.61        32.52 o
  -2   7   8        199.12        215.56        21.70 o
  -1   7   8         37.63         42.90        12.90 o
   0   7   8         97.00         81.14        13.77 o
   1   7   8       4389.68       4252.15        61.31 o
   2   7   8        665.04        675.78        26.66 o
   3   7   8       3859.35       3883.62        56.76 o
   4   7   8        174.64        184.06        26.86 o
   5   7   8       1034.46       1169.22        74.64 o
  -6   8   8          2.46         80.22        30.67 o
  -5   8   8       2276.70       2154.76        56.11 o
  -4   8   8        670.43        677.89        32.24 o
  -3   8   8       5972.01       5764.04       100.45 o
  -2   8   8       2324.09       2272.37        54.53 o
  -1   8   8       6971.96       6877.79        91.24 o
   0   8   8       4524.50       4411.49        65.79 o
   1   8   8         38.21         37.13        13.76 o
   2   8   8        493.52        542.64        24.92 o
   3   8   8       3092.78       3054.27        51.03 o
   4   8   8         22.58          0.44        20.23 o
   5   8   8       2394.20       2214.66       146.69 o
  -6   9   8        184.09        209.66        34.08 o
  -5   9   8        409.45        472.13        33.68 o
  -4   9   8        483.64        536.87        29.27 o
  -3   9   8        579.69        542.31        36.30 o
  -2   9   8        637.33        661.08        34.11 o
  -1   9   8       3695.92       3435.52        68.34 o
   0   9   8       1606.42       1540.73        37.94 o
   1   9   8      10770.70      10683.04       130.82 o
   2   9   8       2164.44       2069.68        53.25 o
   3   9   8       5378.95       5545.71        88.75 o
   4   9   8         13.21         13.10        22.29 o
   5   9   8        551.75        491.42        58.93 o
  -5  10   8        178.40        224.77        39.08 o
  -4  10   8       3530.15       3458.93        64.31 o
  -3  10   8        484.90        489.61        33.12 o
  -2  10   8       9263.71       9002.38       138.30 o
  -1  10   8         59.97         76.13        18.35 o
   0  10   8       2170.09       2172.81        46.51 o
   1  10   8        427.52        443.22        24.53 o
   2  10   8          4.94         -2.42        20.06 o
   3  10   8        946.01        985.95        37.48 o
   4  10   8       1502.81       1439.77        43.09 o
   5  10   8        145.83        143.96        46.03 o
  -5  11   8        341.15        392.05        35.33 o
  -4  11   8        268.63        336.79        30.66 o
  -3  11   8         32.19         23.07        24.25 o
  -2  11   8       2095.03       1972.77        76.77 o
  -1  11   8        559.02        461.91        50.15 o
   0  11   8        109.81         66.58        17.36 o
   1  11   8       1767.60       1741.02        45.81 o
   2  11   8        361.31        329.30        29.76 o
   3  11   8       1319.57       1523.98        44.82 o
   4  11   8         77.69         81.63        20.72 o
   5  11   8        112.09         51.77        60.40 o
  -5  12   8         84.97         77.49        25.70 o
  -4  12   8       4311.33       4081.37        81.15 o
  -3  12   8         28.91         10.68        20.10 o
  -2  12   8       6902.21       6820.05       271.81 o
  -1  12   8         22.04         29.67        18.37 o
   0  12   8        574.60        619.29        31.08 o
   1  12   8         68.80        114.52        20.72 o
   2  12   8          1.01        -25.65        20.32 o
   3  12   8         16.81         62.99        20.35 o
   4  12   8       1856.38       1921.18        53.61 o
  -5  13   8          7.05         36.09        25.69 o
  -4  13   8         30.97         82.65        25.70 o
  -3  13   8          4.53          5.13        20.87 o
  -2  13   8         81.85         86.34        35.58 o
  -1  13   8          8.33         30.57        21.18 o
   0  13   8        733.42        723.22        34.05 o
   1  13   8          7.53         26.94        18.46 o
   2  13   8       1836.68       1819.29        58.55 o
   3  13   8         29.30         37.95        20.04 o
   4  13   8       1342.29       1501.49        51.34 o
  -4  14   8       1600.48       1630.49        56.42 o
  -3  14   8        174.87        201.83        30.58 o
  -2  14   8       1119.91       1123.00        48.17 o
  -1  14   8        563.83        560.79        38.30 o
   0  14   8        806.31        872.65        38.28 o
   1  14   8         16.41         41.25        23.82 o
   2  14   8        998.09       1025.91        51.21 o
   3  14   8          0.76         12.01        30.47 o
   4  14   8        542.26        583.54        58.07 o
  -4  15   8        239.21        308.38        34.78 o
  -3  15   8        123.99        153.42        29.99 o
  -2  15   8        488.81        393.11        36.26 o
  -1  15   8        470.53        481.30        37.89 o
   0  15   8       2749.88       2689.02        61.97 o
   1  15   8        962.70        980.97        49.66 o
   2  15   8       1575.25       1608.37        79.86 o
   3  15   8          1.97         -4.31        30.51 o
  -3  16   8       1777.02       1861.04        79.22 o
  -2  16   8         14.60         21.99        23.65 o
  -1  16   8       1022.91       1008.37        50.24 o
   0  16   8         73.94         56.75        23.30 o
   1  16   8          2.30         -3.74        20.17 o
   2  16   8        151.05        187.96        54.34 o
   3  16   8         31.63        -22.67        32.17 o
  -3  17   8        153.61        200.14        35.95 o
  -2  17   8        220.83        224.10        47.74 o
  -1  17   8        266.37        339.20        36.92 o
   0  17   8        622.28        683.02        40.36 o
   1  17   8          7.32          0.73        21.50 o
   2  17   8        768.62        847.71       114.38 o
  -2  18   8         24.24         57.46        28.12 o
  -1  18   8        813.11        785.70        52.00 o
   0  18   8          1.28          4.02        24.45 o
   1  18   8          3.69         -1.99        23.25 o
   2  18   8          1.13         49.14        64.69 o
  -1  19   8          0.49         24.99        28.22 o
   0  19   8          3.62         -8.56        39.99 o
  -6   1   9       1356.32       1204.36        52.59 o
  -5   1   9        144.07        133.14        25.72 o
  -4   1   9      12049.77      11812.18       120.75 o
  -3   1   9          1.62         -6.56         9.76 o
  -2   1   9      38371.81      38554.81       344.90 o
  -1   1   9        951.94        961.94        23.60 o
   0   1   9      11234.57      11515.69       178.57 o
   1   1   9         22.71         45.48         7.26 o
   2   1   9       3961.35       4052.15        56.72 o
   3   1   9       3037.42       3146.88        53.38 o
   4   1   9       6780.09       6287.41       153.30 o
   5   1   9        545.80        401.95        48.74 o
   6   1   9       2141.36       1940.46       200.62 o
  -6   2   9       1707.83       1606.12        80.58 o
  -5   2   9       1345.89       1271.75        42.43 o
  -4   2   9        102.94         76.88        16.48 o
  -3   2   9          3.95          2.42        17.54 o
  -2   2   9         41.11         -7.37        19.70 o
  -1   2   9        495.34        379.66        22.00 o
   0   2   9      10106.80      10338.56       108.43 o
   1   2   9        113.28         79.91         7.58 o
   2   2   9       7598.31       7529.08        69.70 o
   3   2   9       2292.39       2325.68        57.14 o
   4   2   9        166.67        152.87        36.94 o
   5   2   9        447.82        434.69        73.35 o
   6   2   9        190.89        196.31        67.95 o
  -6   3   9       1075.69       1134.52        52.57 o
  -5   3   9       3591.73       3587.99        61.43 o
  -4   3   9       3929.14       3959.12        55.11 o
  -3   3   9       3762.45       3741.51        46.88 o
  -2   3   9       3152.80       3079.44        63.10 o
  -1   3   9       3072.31       3064.55        58.12 o
   0   3   9         26.07         17.48         9.01 o
   1   3   9       1334.35       1480.22        19.09 o
   2   3   9        352.08        375.90        13.81 o
   3   3   9       2150.02       2188.91        66.60 o
   4   3   9        437.40        386.15        64.72 o
   5   3   9        854.62        896.34        94.92 o
   6   3   9        539.20        531.76        90.60 o
  -6   4   9        666.45        780.19        93.13 o
  -5   4   9        729.55        841.56        30.58 o
  -4   4   9        819.83        864.61        25.50 o
  -3   4   9        216.36        272.63        20.96 o
  -2   4   9          1.67         -4.45        11.69 o
  -1   4   9       2325.08       2380.48        42.54 o
   0   4   9       4096.58       3936.94        45.46 o
   1   4   9       2753.77       2865.84        34.28 o
   2   4   9       6094.57       6332.28        70.59 o
   3   4   9       1295.48       1251.38        29.20 o
   4   4   9       2410.20       2466.81       127.28 o
   5   4   9         36.87        102.47        50.70 o
  -6   5   9        243.60        338.85        30.32 o
  -5   5   9       3908.31       3945.36        59.53 o
  -4   5   9       1961.04       2033.74        36.12 o
  -3   5   9      13577.66      13105.25       121.26 o
  -2   5   9        208.76        224.64        18.38 o
  -1   5   9      10178.36      10035.39       106.82 o
   0   5   9       6453.96       6882.98        78.88 o
   1   5   9         66.16         43.68         9.30 o
   2   5   9       1511.09       1560.58        28.16 o
   3   5   9       1344.98       1431.92        35.43 o
   4   5   9        495.17        565.36        51.08 o
   5   5   9       4168.27       4367.34       194.15 o
  -6   6   9         15.64         75.58        27.36 o
  -5   6   9          8.93         35.69        15.90 o
  -4   6   9         48.60         47.75        12.84 o
  -3   6   9        165.08        189.40        17.80 o
  -2   6   9        328.64        348.36        28.17 o
  -1   6   9        334.20        342.14        16.82 o
   0   6   9        179.67        233.28        16.21 o
   1   6   9        787.49        773.27        24.20 o
   2   6   9          7.73         18.36        12.68 o
   3   6   9       1013.07        929.23        32.54 o
   4   6   9         30.51         90.79        34.70 o
   5   6   9        344.00        366.73        73.35 o
  -6   7   9        184.89        301.79        35.79 o
  -5   7   9       3183.79       3047.43        58.60 o
  -4   7   9         13.89         29.35        13.08 o
  -3   7   9      11928.81      11784.54       147.95 o
  -2   7   9        227.41        255.99        21.64 o
  -1   7   9       7674.60       7473.76        95.73 o
   0   7   9       1567.82       1471.32        54.02 o
   1   7   9        229.63        237.95        17.23 o
   2   7   9       1756.65       1717.20        38.82 o
   3   7   9       2412.50       2412.21        49.68 o
   4   7   9        710.29        717.71        59.02 o
   5   7   9       2459.05       2324.80        98.59 o
  -6   8   9        166.80        227.23        27.56 o
  -5   8   9        711.11        788.19        46.03 o
  -4   8   9        265.27        281.47        33.16 o
  -3   8   9        669.63        571.52        38.17 o
  -2   8   9         47.63         73.69        19.49 o
  -1   8   9        471.71        423.32        22.69 o
   0   8   9         11.66         10.81        12.97 o
   1   8   9       3746.47       3629.74        57.76 o
   2   8   9       1089.58       1065.18        39.30 o
   3   8   9       4398.87       4304.96        72.57 o
   4   8   9        189.05        151.63        40.42 o
   5   8   9        782.08        756.31        67.47 o
  -6   9   9        387.89        416.07        33.83 o
  -5   9   9       1097.42       1131.02        47.41 o
  -4   9   9        662.16        757.07        42.81 o
  -3   9   9        510.71        589.38        35.55 o
  -2   9   9       1463.30       1395.12        46.27 o
  -1   9   9       1397.06       1560.34        38.85 o
   0   9   9        671.79        717.81        33.78 o
   1   9   9        286.63        281.90        20.90 o
   2   9   9        742.83        755.81        36.96 o
   3   9   9       1996.67       1930.49        59.32 o
   4   9   9        271.58        281.60        32.45 o
   5   9   9        853.03        769.69        69.63 o
  -5  10   9        456.99        459.59        43.15 o
  -4  10   9          5.67         40.33        20.19 o
  -3  10   9         80.92         95.27        21.21 o
  -2  10   9         65.64         99.31        22.96 o
  -1  10   9        841.99        746.14        30.67 o
   0  10   9        442.72        473.27        25.60 o
   1  10   9       1755.08       1780.64        41.87 o
   2  10   9        568.99        573.41        54.00 o
   3  10   9       4068.26       4029.43       117.13 o
   4  10   9         29.69         73.90        21.02 o
   5  10   9        386.38        371.82        87.37 o
  -5  11   9        185.48        176.88        27.99 o
  -4  11   9       3126.51       3031.22        62.79 o
  -3  11   9          0.78          3.63        18.43 o
  -2  11   9       6432.13       6266.70       110.27 o
  -1  11   9        553.06        517.14        28.59 o
   0  11   9        306.89        319.84        23.80 o
   1  11   9       2113.62       2107.28        47.63 o
   2  11   9        450.25        473.00        42.59 o
   3  11   9       1305.53       1168.34        48.28 o
   4  11   9       1331.28       1371.86        45.32 o
   5  11   9         48.48        133.75        64.72 o
  -5  12   9          0.08         14.68        23.66 o
  -4  12   9         54.00         50.89        24.27 o
  -3  12   9          0.22         11.72        20.22 o
  -2  12   9         35.30         62.54        22.88 o
  -1  12   9        886.37        903.91        35.80 o
   0  12   9        277.43        293.19        24.44 o
   1  12   9       2608.27       2662.78        55.30 o
   2  12   9        265.93        251.13        29.63 o
   3  12   9        385.50        433.06        34.70 o
   4  12   9        269.41        288.11        34.20 o
  -5  13   9         70.96         95.77        28.62 o
  -4  13   9       2248.20       2278.96        63.50 o
  -3  13   9         13.13          3.39        21.97 o
  -2  13   9       1404.35       1569.69        57.90 o
  -1  13   9        524.98        514.78        32.77 o
   0  13   9         77.96         94.39        20.94 o
   1  13   9        294.02        342.91        28.65 o
   2  13   9        615.91        651.25        42.20 o
   3  13   9        131.42        114.59        33.11 o
   4  13   9       1320.99       1151.54        84.47 o
  -4  14   9        184.72        216.60        36.74 o
  -3  14   9        100.32        106.25        27.62 o
  -2  14   9        113.14         96.75        25.15 o
  -1  14   9          0.90         20.81        22.26 o
   0  14   9       1323.80       1248.39        43.29 o
   1  14   9          0.48         24.06        28.12 o
   2  14   9       3707.92       3632.89        86.32 o
   3  14   9         29.24         26.46        30.87 o
   4  14   9       1178.91       1079.25        63.70 o
  -4  15   9        446.92        505.28        40.38 o
  -3  15   9        152.50        196.94        32.38 o
  -2  15   9          0.33         18.68        22.96 o
  -1  15   9         80.71         69.94        23.35 o
   0  15   9          0.36          5.39        20.46 o
   1  15   9          8.32         29.55        20.43 o
   2  15   9        361.52        411.41        39.94 o
   3  15   9         42.04        -11.27        30.87 o
  -3  16   9          0.93         65.32        29.80 o
  -2  16   9        372.17        364.16        37.24 o
  -1  16   9        188.94        189.93        29.61 o
   0  16   9       1493.83       1568.56        50.30 o
   1  16   9        158.86        199.90        26.85 o
   2  16   9       1247.79       1333.53        63.98 o
   3  16   9         24.25          9.57        32.83 o
  -3  17   9       1148.40       1209.32        63.09 o
  -2  17   9        105.09         82.03        28.49 o
  -1  17   9        551.14        544.56        38.45 o
   0  17   9        474.51        509.58        37.31 o
   1  17   9         54.20          2.45        22.10 o
   2  17   9        294.41        296.82        67.42 o
  -2  18   9        167.19         90.97        31.59 o
  -1  18   9         43.80         15.61        32.54 o
   0  18   9        796.37        796.99        50.13 o
   1  18   9        405.88        382.32        34.98 o
  -6   0  10       1775.46       1596.36       100.31 o
  -5   0  10        125.47         50.18        30.12 o
  -4   0  10       7786.07       7400.76       121.96 o
  -3   0  10        263.22        239.60        62.07 o
  -2   0  10      13164.23      12499.49       212.41 o
  -1   0  10      10005.66       9746.22       168.94 o
   0   0  10        127.67        224.35        32.36 o
   1   0  10      26065.18      27417.84       432.39 o
   2   0  10         38.55         46.79        31.25 o
   3   0  10       5147.59       5018.91       210.33 o
   4   0  10        406.46        459.49        66.87 o
   5   0  10        842.70        835.93        91.68 o
   6   0  10       2215.55       2072.03       140.22 o
  -6   1  10         55.20         -0.59        26.10 o
  -5   1  10        962.27        855.12        42.66 o
  -4   1  10        380.75        424.41        20.95 o
  -3   1  10         60.07         36.42        15.55 o
  -2   1  10        218.44        198.11        12.86 o
  -1   1  10         48.09         69.36        11.15 o
   0   1  10        734.12        728.94        23.91 o
   1   1  10        128.81        152.26        14.07 o
   2   1  10       3323.61       3393.82        49.68 o
   3   1  10        248.18        273.28        21.02 o
   4   1  10        866.77        814.86        56.05 o
   5   1  10        119.16        121.02        37.93 o
   6   1  10         23.04        145.61        63.64 o
  -6   2  10       1698.19       1527.48       107.76 o
  -5   2  10       1352.14       1320.06        81.53 o
  -4   2  10       4299.03       4061.95        56.17 o
  -3   2  10         66.45         71.83        18.38 o
  -2   2  10       5102.94       5281.04        60.87 o
  -1   2  10       2295.23       2407.54        40.08 o
   0   2  10       1440.60       1508.25        24.01 o
   1   2  10       4814.98       5058.83        47.84 o
   2   2  10       6145.62       6451.24        62.57 o
   3   2  10       3830.65       3893.94        62.43 o
   4   2  10       2392.68       2241.66        84.62 o
   5   2  10        278.56        313.88        66.87 o
  -6   3  10       1428.97       1346.74        56.64 o
  -5   3  10       2183.23       2230.91        48.16 o
  -4   3  10       2297.38       2287.85        41.31 o
  -3   3  10        331.66        360.98        18.29 o
  -2   3  10         10.31         19.24        10.18 o
  -1   3  10         61.66         58.78        15.54 o
   0   3  10       3443.95       3533.18        47.00 o
   1   3  10       2054.13       2027.24        25.57 o
   2   3  10       5548.64       5577.98        63.19 o
   3   3  10       1464.11       1551.28        47.59 o
   4   3  10       2029.19       1978.19       115.41 o
   5   3  10        821.70        734.54        88.45 o
  -6   4  10        790.50        741.10        45.95 o
  -5   4  10       2075.37       2110.14        50.70 o
  -4   4  10       2160.67       2160.15        40.41 o
  -3   4  10       1680.05       1596.83        42.18 o
  -2   4  10        196.75        186.88        14.67 o
  -1   4  10       2194.60       2238.24        44.06 o
   0   4  10      10311.90      10542.39       101.22 o
   1   4  10          0.87         10.82         8.62 o
   2   4  10       3854.68       3831.19        47.23 o
   3   4  10       2602.16       2675.36        37.02 o
   4   4  10       2723.77       2656.65       134.83 o
   5   4  10       1150.84       1236.10       103.55 o
  -6   5  10        448.86        401.31        31.91 o
  -5   5  10        142.24        217.27        20.46 o
  -4   5  10        797.31        802.40        25.41 o
  -3   5  10        292.39        357.50        18.57 o
  -2   5  10       1904.29       1971.25        43.21 o
  -1   5  10         85.60         70.88        10.99 o
   0   5  10       2330.89       2290.10        34.49 o
   1   5  10        441.08        416.72        17.21 o
   2   5  10       1551.18       1644.05        32.48 o
   3   5  10        646.66        623.35        26.81 o
   4   5  10        914.22        867.21        85.21 o
   5   5  10         21.50        131.59        55.01 o
  -6   6  10        448.48        527.57        39.90 o
  -5   6  10       3043.50       2941.55        52.34 o
  -4   6  10        150.70        155.36        15.31 o
  -3   6  10       7579.47       7583.78        95.39 o
  -2   6  10       4605.50       4583.75        71.67 o
  -1   6  10       3462.70       3296.96        55.62 o
   0   6  10      12952.70      12493.59       145.85 o
   1   6  10         18.79         -5.81        11.01 o
   2   6  10       5294.48       5324.12        69.31 o
   3   6  10       1182.05       1242.07        35.34 o
   4   6  10        891.92        841.24        61.76 o
   5   6  10       2034.43       2026.73       134.83 o
  -6   7  10         82.37        144.35        27.49 o
  -5   7  10        183.02        215.04        23.11 o
  -4   7  10       1711.47       1710.12        35.62 o
  -3   7  10         44.06         66.59        17.31 o
  -2   7  10       1499.71       1609.05        41.57 o
  -1   7  10        204.62        189.84        16.81 o
   0   7  10        778.17        792.92        32.35 o
   1   7  10       2250.63       2291.34        43.10 o
   2   7  10        125.64        159.81        21.67 o
   3   7  10       1533.93       1583.43        54.49 o
   4   7  10         39.37         72.57        35.82 o
   5   7  10        250.75        170.42        64.72 o
  -6   8  10        408.31        493.46        43.60 o
  -5   8  10       1330.94       1260.36        41.48 o
  -4   8  10        154.95        219.64        20.68 o
  -3   8  10       4374.45       4341.41        85.37 o
  -2   8  10        169.13        185.76        18.38 o
  -1   8  10       1854.73       1888.19        40.77 o
   0   8  10       2913.03       2853.84        58.91 o
   1   8  10        510.74        472.18        23.45 o
   2   8  10       3121.97       3009.37        64.91 o
   3   8  10       3145.70       3125.79        71.13 o
   4   8  10        435.92        390.12        78.20 o
   5   8  10       1094.10       1040.78        75.89 o
  -5   9  10       1154.59       1080.06        40.58 o
  -4   9  10        484.96        523.68        31.11 o
  -3   9  10        119.55        147.70        23.83 o
  -2   9  10        291.76        292.18        22.53 o
  -1   9  10       2301.86       2252.65        46.39 o
   0   9  10        101.03        118.28        20.86 o
   1   9  10       2067.74       2041.18        43.55 o
   2   9  10        574.77        573.93        33.76 o
   3   9  10       5154.57       4970.69        83.07 o
   4   9  10        354.78        316.75        49.08 o
   5   9  10        404.01        279.91        52.21 o
  -5  10  10        366.99        353.83        28.75 o
  -4  10  10       1178.65       1241.99        42.93 o
  -3  10  10         53.64         49.21        22.47 o
  -2  10  10       1219.90       1216.32        40.01 o
  -1  10  10       1131.31        950.81        33.61 o
   0  10  10         72.71         57.32        19.51 o
   1  10  10       3020.09       2873.93        54.45 o
   2  10  10         46.66         33.64        21.91 o
   3  10  10       4636.42       4195.35       110.98 o
   4  10  10        574.82        587.36        44.12 o
   5  10  10        343.20        321.70        56.42 o
  -5  11  10         68.43         92.20        25.89 o
  -4  11  10        125.35        132.98        23.96 o
  -3  11  10         67.37         38.82        20.90 o
  -2  11  10        169.54        231.39        28.73 o
  -1  11  10        585.50        636.96        31.04 o
   0  11  10         66.75         60.60        17.50 o
   1  11  10       8293.37       8395.35       124.24 o
   2  11  10         81.25         95.91        34.81 o
   3  11  10       1359.22       1335.19        60.22 o
   4  11  10         29.68         93.44        25.31 o
  -5  12  10         25.19         34.94        26.00 o
  -4  12  10       1019.50       1109.28        48.11 o
  -3  12  10        158.16        179.49        30.66 o
  -2  12  10       2056.74       2037.56        60.05 o
  -1  12  10       2972.50       2779.20        58.12 o
   0  12  10        344.52        350.47        26.00 o
   1  12  10       2969.40       2819.60        71.30 o
   2  12  10        368.45        316.70        32.70 o
   3  12  10        333.16        386.93        40.71 o
   4  12  10        886.75        901.94        49.52 o
  -4  13  10         84.68         98.51        28.23 o
  -3  13  10        581.96        551.01        40.26 o
  -2  13  10         67.41         29.13        28.22 o
  -1  13  10        919.33        927.55        38.80 o
   0  13  10        903.06        867.81        36.42 o
   1  13  10        564.10        563.07        31.70 o
   2  13  10       1177.92       1182.38        51.21 o
   3  13  10          2.75         28.19        28.72 o
   4  13  10        325.48        345.00        71.91 o
  -4  14  10        811.27        842.78        47.19 o
  -3  14  10         73.66         88.05        27.44 o
  -2  14  10        137.47        157.33        28.21 o
  -1  14  10        217.80        235.09        26.74 o
   0  14  10          0.60        -12.26        19.24 o
   1  14  10       1016.89       1038.89        48.89 o
   2  14  10       1144.65       1138.38        52.99 o
   3  14  10        111.49        110.07        50.70 o
  -4  15  10        207.12        148.77        31.57 o
  -3  15  10        418.64        439.95        41.23 o
  -2  15  10        453.69        415.98        37.85 o
  -1  15  10        409.23        386.25        31.49 o
   0  15  10        668.37        713.53        37.91 o
   1  15  10          0.04          6.29        20.30 o
   2  15  10       1168.62       1237.15        55.23 o
   3  15  10        196.52        189.17        40.50 o
  -3  16  10        258.55        331.60        39.25 o
  -2  16  10        158.94        142.17        34.27 o
  -1  16  10         25.73          2.23        22.47 o
   0  16  10       1085.20        935.38        44.11 o
   1  16  10         21.03         -4.75        20.30 o
   2  16  10        760.51        761.02        50.28 o
  -3  17  10         48.33         78.46        31.35 o
  -2  17  10        209.67        152.30        31.70 o
  -1  17  10         78.21         84.69        48.72 o
   0  17  10        899.66        912.36        62.90 o
   1  17  10         16.62         -0.98        24.13 o
   2  17  10        420.08        466.71        45.30 o
  -2  18  10        438.73        411.51        43.33 o
  -1  18  10        487.09        550.95        46.57 o
   0  18  10        783.94        930.61        67.72 o
   1  18  10          1.22         -2.93        32.54 o
  -6   1  11        735.32        666.01        43.97 o
  -5   1  11         21.10        -34.33        22.89 o
  -4   1  11       2564.80       2448.76        41.90 o
  -3   1  11        536.11        524.55        18.53 o
  -2   1  11       3105.53       3065.02        47.08 o
  -1   1  11      13120.83      13069.10       136.61 o
   0   1  11          4.85         -9.35        11.05 o
   1   1  11      12075.96      12427.21       148.13 o
   2   1  11        642.77        711.40        29.42 o
   3   1  11       8050.31       7790.74       168.55 o
   4   1  11       1464.30       1416.62        78.20 o
   5   1  11        259.81        168.70        41.93 o
  -6   2  11       1259.41       1276.56        55.45 o
  -5   2  11       1700.08       1749.27        42.61 o
  -4   2  11        601.76        659.66        40.76 o
  -3   2  11       4010.11       4070.83        49.74 o
  -2   2  11         49.03         48.89         9.81 o
  -1   2  11         19.26         -1.06        11.04 o
   0   2  11       3308.33       3553.23        48.04 o
   1   2  11        487.31        457.09        16.93 o
   2   2  11       3675.17       3758.37        46.21 o
   3   2  11       5311.03       5207.91       108.40 o
   4   2  11       2547.52       2433.37       127.28 o
   5   2  11        901.49        787.39        91.68 o
  -6   3  11        737.30        725.05        46.12 o
  -5   3  11        658.50        674.62        30.91 o
  -4   3  11       1157.71       1038.53        30.20 o
  -3   3  11        335.61        370.12        17.51 o
  -2   3  11        755.59        780.73        23.22 o
  -1   3  11        755.21        709.31        24.16 o
   0   3  11       6335.24       6484.49        75.86 o
   1   3  11       3488.80       3462.71        42.92 o
   2   3  11       5381.57       5461.15        66.34 o
   3   3  11        213.78        288.82        26.97 o
   4   3  11        962.05        873.68        84.13 o
   5   3  11        244.39        291.23        66.87 o
  -6   4  11        648.06        622.53        36.73 o
  -5   4  11       1694.67       1731.28        40.52 o
  -4   4  11       2699.52       2701.32        45.49 o
  -3   4  11        962.57        968.27        26.60 o
  -2   4  11         37.06         47.49        12.52 o
  -1   4  11        481.80        480.07        31.54 o
   0   4  11        660.16        668.00        23.59 o
   1   4  11        448.19        418.57        14.95 o
   2   4  11       2202.79       2205.81        37.38 o
   3   4  11        972.79        964.61        41.81 o
   4   4  11        991.27        904.96        86.29 o
   5   4  11        487.72        571.67        80.90 o
  -6   5  11        651.15        604.50        37.08 o
  -5   5  11       1455.86       1408.46        38.22 o
  -4   5  11          1.35        -17.56        11.70 o
  -3   5  11       3820.35       3663.70        53.45 o
  -2   5  11       6814.96       6751.83        94.14 o
  -1   5  11       2267.90       2324.79        46.19 o
   0   5  11      17845.46      17937.46       183.30 o
   1   5  11        508.20        573.55        20.39 o
   2   5  11       8374.11       8458.60       117.06 o
   3   5  11       1488.86       1492.15        50.24 o
   4   5  11       1394.35       1236.10        97.08 o
   5   5  11        258.30        379.68        73.35 o
  -6   6  11          0.58          3.55        21.24 o
  -5   6  11         33.79        109.06        19.04 o
  -4   6  11        352.51        345.04        19.73 o
  -3   6  11         16.30         28.37        15.70 o
  -2   6  11       1988.13       1979.45        45.95 o
  -1   6  11        239.71        231.56        16.01 o
   0   6  11       2065.55       2190.20        44.06 o
   1   6  11         50.52         49.37        12.12 o
   2   6  11        122.52        125.89        19.41 o
   3   6  11         49.22         71.56        20.41 o
   4   6  11          7.13        -15.10        43.14 o
   5   6  11         16.94         51.77        51.77 o
  -6   7  11        595.64        575.30        42.50 o
  -5   7  11        868.30        876.63        33.96 o
  -4   7  11         48.13         46.58        14.59 o
  -3   7  11        393.65        387.45        24.44 o
  -2   7  11       4506.24       4372.73        72.54 o
  -1   7  11        726.75        670.49        29.08 o
   0   7  11       8751.93       8723.99       110.83 o
   1   7  11         18.13         23.42        13.22 o
   2   7  11       4883.21       4714.35        76.19 o
   3   7  11       2034.48       1956.46        54.91 o
   4   7  11        617.74        620.88        56.82 o
   5   7  11        422.31        461.65        81.98 o
  -6   8  11        353.45        422.31        38.46 o
  -5   8  11        477.81        512.17        35.87 o
  -4   8  11       3866.22       3767.48        59.71 o
  -3   8  11        232.16        266.79        27.58 o
  -2   8  11       2722.17       2670.84        63.36 o
  -1   8  11         35.01         39.91        14.20 o
   0   8  11       1005.23       1031.38        32.88 o
   1   8  11       3107.42       3099.44        89.20 o
   2   8  11        456.98        494.93        43.68 o
   3   8  11       1709.84       1713.36        54.09 o
   4   8  11        939.63        919.60        79.28 o
   5   8  11        316.41        387.23        80.90 o
  -5   9  11        288.24        302.64        26.68 o
  -4   9  11          8.63         48.11        18.07 o
  -3   9  11         54.79         56.37        20.53 o
  -2   9  11        415.84        422.60        24.58 o
  -1   9  11        840.55        717.46        29.08 o
   0   9  11        581.23        566.64        26.72 o
   1   9  11       1828.94       1740.20        41.19 o
   2   9  11        587.86        608.22        35.59 o
   3   9  11       2167.07       2008.55        59.93 o
   4   9  11         73.85        104.65        23.63 o
   5   9  11        358.96        334.22        53.73 o
  -5  10  11        494.52        541.53        33.47 o
  -4  10  11       1329.98       1411.80        45.15 o
  -3  10  11         63.70         91.69        23.17 o
  -2  10  11        954.73        944.31        35.03 o
  -1  10  11        451.04        524.64        27.81 o
   0  10  11         75.61         39.58        16.29 o
   1  10  11       2067.04       2167.65        47.77 o
   2  10  11        626.90        584.20        25.57 o
   3  10  11       1734.76       1705.10        57.89 o
   4  10  11        262.66        373.51        32.45 o
  -5  11  11        126.68        133.48        24.34 o
  -4  11  11        918.28        866.41        40.42 o
  -3  11  11         40.44         28.76        27.37 o
  -2  11  11        573.47        599.81        31.26 o
  -1  11  11       4927.45       4754.74        77.65 o
   0  11  11          1.21         -6.54        15.82 o
   1  11  11      10770.32      10537.92       136.05 o
   2  11  11        250.82        264.54        29.62 o
   3  11  11       1706.14       1489.17        71.34 o
   4  11  11         23.54         41.21        25.35 o
  -5  12  11        146.77        113.67        33.23 o
  -4  12  11         18.58         53.60        28.96 o
  -3  12  11        351.51        337.13        34.97 o
  -2  12  11        510.66        475.01        30.03 o
  -1  12  11       1676.19       1731.73        47.18 o
   0  12  11         23.35          1.33        17.31 o
   1  12  11        877.74        910.71        35.89 o
   2  12  11        293.34        321.10        32.54 o
   3  12  11        128.59        201.87        37.21 o
   4  12  11          6.51         58.17        27.47 o
  -4  13  11        681.76        685.16        75.42 o
  -3  13  11        407.37        326.88        34.65 o
  -2  13  11        393.94        445.91        36.77 o
  -1  13  11       5138.49       4989.64        84.28 o
   0  13  11          7.97         -0.11        18.56 o
   1  13  11       4708.56       4591.71       113.80 o
   2  13  11        152.70        167.23        48.55 o
   3  13  11        809.69        788.28        54.46 o
   4  13  11        208.89        234.54        35.12 o
  -4  14  11        178.56        240.18        33.16 o
  -3  14  11       1034.89       1064.19        59.33 o
  -2  14  11        145.86        109.85        26.63 o
  -1  14  11        904.28        911.84        49.00 o
   0  14  11        378.60        377.12        33.32 o
   1  14  11        329.15        337.90        55.49 o
   2  14  11        514.49        529.28        41.18 o
   3  14  11         48.75         73.66        32.17 o
  -3  15  11        101.93        137.35        34.74 o
  -2  15  11        106.78        111.16        28.05 o
  -1  15  11        372.55        319.03        30.39 o
   0  15  11        563.03        540.86        35.17 o
   1  15  11        179.75        154.07        24.85 o
   2  15  11        649.98        608.48        45.02 o
   3  15  11         12.13         34.48        37.21 o
  -3  16  11        581.95        602.31        48.17 o
  -2  16  11         63.78         70.34        28.24 o
  -1  16  11        252.09        250.30        47.17 o
   0  16  11        534.24        603.92        40.04 o
   1  16  11          0.35        -24.64        19.99 o
   2  16  11        347.53        386.35        41.09 o
  -2  17  11        575.67        519.70        44.42 o
  -1  17  11         38.57         56.26        28.45 o
   0  17  11       2231.72       2267.60        62.66 o
   1  17  11          3.77        -28.06        21.29 o
  -1  18  11         63.32         27.01        29.63 o
   0  18  11        808.28        923.13        48.10 o
  -6   0  12        190.22        158.56        52.85 o
  -5   0  12          4.75        -36.54        24.36 o
  -4   0  12         65.87         98.61        29.63 o
  -3   0  12       3761.32       3789.32        94.57 o
  -2   0  12          4.47          1.62        23.19 o
  -1   0  12      22446.75      23067.03       366.48 o
   0   0  12         88.24         66.87        28.04 o
   1   0  12      16038.22      16763.67       275.99 o
   2   0  12         12.37          9.16        11.83 o
   3   0  12       1572.03       1514.39        91.68 o
   4   0  12        448.21        391.54        64.72 o
   5   0  12        339.33        363.50        71.19 o
  -6   1  12         22.26        100.85        35.85 o
  -5   1  12        999.54        932.93        40.46 o
  -4   1  12        873.06        918.29        28.16 o
  -3   1  12        574.57        581.91        19.75 o
  -2   1  12        581.15        646.27        28.85 o
  -1   1  12         26.27          4.37        11.73 o
   0   1  12        124.38        111.84        15.09 o
   1   1  12        731.96        692.69        32.12 o
   2   1  12        785.54        825.83        23.24 o
   3   1  12          1.98         -7.92        32.36 o
   4   1  12        475.81        508.90        49.19 o
   5   1  12        298.95        234.53        52.85 o
  -6   2  12        286.91        220.71        32.35 o
  -5   2  12         54.02         -5.84        19.73 o
  -4   2  12        316.27        297.41        22.67 o
  -3   2  12       3104.79       3108.70        42.47 o
  -2   2  12        483.65        473.42        24.93 o
  -1   2  12       4885.08       5018.21        71.10 o
   0   2  12       1128.42       1096.86        25.90 o
   1   2  12      10037.92      10116.85        99.64 o
   2   2  12       1392.07       1351.77        28.72 o
   3   2  12       5179.33       5064.47       107.47 o
   4   2  12         57.83         90.60        47.46 o
   5   2  12          5.57         60.40        51.77 o
  -6   3  12        512.56        517.79        34.99 o
  -5   3  12       2062.08       2047.83        54.32 o
  -4   3  12       1788.28       1843.69        37.78 o
  -3   3  12       2869.86       2849.79        72.47 o
  -2   3  12       1036.60       1021.54        24.68 o
  -1   3  12          1.16        -13.24        12.06 o
   0   3  12        795.72        769.91        30.22 o
   1   3  12        213.13        188.83        12.96 o
   2   3  12       2270.96       2327.02        39.33 o
   3   3  12        935.95        998.95        55.55 o
   4   3  12       1765.30       1634.11       107.86 o
   5   3  12       1345.57       1356.91       108.94 o
  -6   4  12        324.64        243.41        28.32 o
  -5   4  12          3.53         15.60        19.46 o
  -4   4  12         32.67         49.46        14.49 o
  -3   4  12        194.20        196.47        16.95 o
  -2   4  12       6196.46       6144.96        78.48 o
  -1   4  12        835.42        864.81        40.48 o
   0   4  12      10768.81      10640.00       105.19 o
   1   4  12       2582.51       2575.48        37.27 o
   2   4  12       5622.60       5559.03        99.75 o
   3   4  12        178.93        173.58        25.80 o
   4   4  12        643.85        642.86        78.74 o
   5   4  12         92.04        197.39        60.40 o
  -6   5  12        279.19        216.53        27.85 o
  -5   5  12        525.72        603.08        28.32 o
  -4   5  12        246.99        244.41        17.73 o
  -3   5  12        646.68        715.03        24.40 o
  -2   5  12         20.57          7.52        21.48 o
  -1   5  12       1108.65       1163.10        34.55 o
   0   5  12        545.05        599.78        21.79 o
   1   5  12        804.15        858.08        24.88 o
   2   5  12        181.05        224.51        17.81 o
   3   5  12        588.68        548.37        40.45 o
   4   5  12        473.04        432.53        67.95 o
   5   5  12        481.15        579.22        83.05 o
  -6   6  12        405.81        386.93        33.20 o
  -5   6  12         96.35        140.15        20.12 o
  -4   6  12        349.89        366.09        22.11 o
  -3   6  12        166.06        173.79        19.37 o
  -2   6  12       8018.91       7981.69       109.57 o
  -1   6  12         92.87         98.79        13.72 o
   0   6  12      28433.24      28799.77       288.69 o
   1   6  12          2.48        -11.11        10.72 o
   2   6  12       4350.31       4216.32        70.57 o
   3   6  12          3.12         23.88        20.41 o
   5   6  12          6.35         33.44        53.93 o
  -6   7  12        146.80        166.54        30.24 o
  -5   7  12         74.28        149.96        20.72 o
  -4   7  12       1799.25       1682.49        36.76 o
  -3   7  12          0.30          4.14        15.16 o
  -2   7  12       1270.41       1272.96        40.63 o
  -1   7  12        282.63        305.44        19.87 o
   0   7  12        795.55        758.55        52.24 o
   1   7  12        171.26        159.67        19.00 o
   2   7  12          0.95          8.33        18.69 o
   3   7  12        147.83        139.23        31.55 o
   4   7  12        571.88        557.60        55.29 o
   5   7  12        147.77        211.41        65.80 o
  -5   8  12        124.49        171.27        23.50 o
  -4   8  12        478.05        490.35        25.11 o
  -3   8  12         15.22         40.22        17.59 o
  -2   8  12       3261.55       3016.92       113.39 o
  -1   8  12        133.57        116.27        17.07 o
   0   8  12       7874.43       7952.66       105.57 o
   1   8  12       1370.45       1296.09        40.48 o
   2   8  12       2386.74       2494.00        60.63 o
   3   8  12        553.70        498.31        35.67 o
   4   8  12          4.25         24.27        35.85 o
   5   8  12        100.17        114.33        60.40 o
  -5   9  12        539.57        590.86        33.27 o
  -4   9  12       2158.69       2272.45        48.61 o
  -3   9  12        939.80       1033.92        53.27 o
  -2   9  12       4787.04       4388.12        88.07 o
  -1   9  12          0.96         -1.11        14.79 o
   0   9  12         32.40         34.11        16.14 o
   1   9  12       1240.21       1239.43        36.80 o
   2   9  12       1498.04       1434.99        48.89 o
   3   9  12       1692.57       1673.28        56.11 o
   4   9  12        953.92       1106.24       115.41 o
  -5  10  12         12.25         -5.71        24.13 o
  -4  10  12         44.80         55.15        22.68 o
  -3  10  12        568.70        611.67        50.87 o
  -2  10  12        872.17        771.26        33.01 o
  -1  10  12       4739.99       4595.63        74.57 o
   0  10  12        111.92        102.46        18.23 o
   1  10  12       2869.88       2744.49        55.33 o
   2  10  12        374.77        395.79        23.07 o
   3  10  12       1043.80       1014.51        47.19 o
   4  10  12          0.59         31.26        27.96 o
  -5  11  12          0.05        -29.25        19.50 o
  -4  11  12       1161.74       1132.22        47.53 o
  -3  11  12          0.29          9.32        21.84 o
  -2  11  12         45.32         36.27        19.11 o
  -1  11  12        842.78        845.51        35.70 o
   0  11  12          2.28         -8.84        19.21 o
   1  11  12       1592.34       1737.75        45.63 o
   2  11  12         29.14         63.13        16.67 o
   3  11  12         83.87         85.25        27.87 o
   4  11  12        418.00        494.84        38.29 o
  -4  12  12         20.94         32.99        23.14 o
  -3  12  12       1535.06       1422.82        65.82 o
  -2  12  12        152.86        165.04        27.34 o
  -1  12  12       5676.77       5531.77        88.86 o
   0  12  12        198.65        188.11        23.39 o
   1  12  12       5210.18       5068.61        95.28 o
   2  12  12        341.28        339.44        34.08 o
   3  12  12        974.96        948.90        78.74 o
   4  12  12          0.09         61.16        27.39 o
  -4  13  12         33.46         35.64        25.49 o
  -3  13  12        840.19        831.83        70.63 o
  -2  13  12         45.71         21.06        23.04 o
  -1  13  12        816.95        916.40        39.61 o
   0  13  12         85.16         75.12        21.27 o
   1  13  12       1030.45       1015.35        39.92 o
   2  13  12          6.89         16.74        24.73 o
   3  13  12        149.79        165.46        35.90 o
  -4  14  12         33.29         11.75        27.07 o
  -3  14  12       1038.13       1070.91        54.45 o
  -2  14  12          6.22         20.55        23.61 o
  -1  14  12       1947.35       1987.43        53.62 o
   0  14  12         56.87         13.42        20.03 o
   1  14  12       1518.10       1523.50        49.20 o
   2  14  12        140.77        131.39        30.92 o
   3  14  12         56.28         93.63        32.83 o
  -3  15  12       1452.79       1456.10        62.12 o
  -2  15  12         63.01         54.13        25.63 o
  -1  15  12        643.78        693.86        45.48 o
   0  15  12        262.08        296.19        34.25 o
   1  15  12         71.38         20.64        21.21 o
   2  15  12        440.21        483.97        43.13 o
  -3  16  12         57.60         95.32        32.15 o
  -2  16  12        532.57        521.16        43.29 o
  -1  16  12        118.89         79.75        28.75 o
   0  16  12       1357.58       1423.40        50.41 o
   1  16  12         10.64         -3.09        20.56 o
   2  16  12        624.58        647.31        48.37 o
  -2  17  12        201.58        236.64        36.31 o
  -1  17  12        116.88        139.79        34.47 o
   0  17  12        621.98        736.80        56.83 o
   1  17  12         80.68         26.59        24.10 o
  -6   1  13         59.84        176.27        39.64 o
  -5   1  13        188.35         97.86        28.63 o
  -4   1  13        320.27        378.85        27.64 o
  -3   1  13       4723.18       4585.14        94.03 o
  -2   1  13        464.27        463.16        26.94 o
  -1   1  13      17008.53      17159.02       177.57 o
   0   1  13        346.66        359.87        24.33 o
   1   1  13      17622.19      18132.32       208.35 o
   2   1  13        325.14        317.82        21.92 o
   3   1  13       1311.49       1247.43        59.49 o
   4   1  13         27.47         42.52        20.31 o
   5   1  13         33.56        -22.65        46.38 o
  -6   2  13        315.13        268.58        63.64 o
  -5   2  13       2114.93       1966.59        61.83 o
  -4   2  13        881.01        923.68        28.80 o
  -3   2  13       3200.75       3140.99        43.30 o
  -2   2  13       1699.71       1577.13        54.08 o
  -1   2  13        770.96        768.89        39.54 o
   0   2  13         87.13         93.07        23.51 o
   1   2  13        525.84        529.04        32.40 o
   2   2  13         17.04         15.22        11.00 o
   3   2  13        964.13        976.27        46.38 o
   4   2  13        414.00        409.88        65.80 o
   5   2  13        723.51        646.10        87.37 o
  -6   3  13         56.16         30.92        26.27 o
  -5   3  13        202.98        261.51        27.39 o
  -4   3  13       1055.41       1085.99        31.21 o
  -3   3  13       2043.56       2002.16        35.14 o
  -2   3  13       6263.77       6424.71        82.71 o
  -1   3  13       3502.02       3439.71        72.08 o
   0   3  13       3900.04       4020.73        56.24 o
   1   3  13       1380.74       1405.56        27.52 o
   2   3  13         85.09         89.27        16.43 o
   3   3  13        231.52        229.37        45.84 o
   4   3  13         41.16         59.32        45.30 o
   5   3  13        202.30        308.49        67.95 o
  -6   4  13        268.72        236.84        43.39 o
  -5   4  13        805.20        849.35        42.19 o
  -4   4  13        925.02        887.14        29.54 o
  -3   4  13       1757.72       1714.87        36.48 o
  -2   4  13        491.77        447.03        20.98 o
  -1   4  13        544.80        481.13        30.85 o
   0   4  13         30.86         13.14        23.12 o
   1   4  13        281.70        300.36        15.68 o
   2   4  13        350.11        411.24        48.88 o
   3   4  13       1781.09       1800.20        59.06 o
   4   4  13       1000.08        861.82        89.53 o
   5   4  13       1313.75       1061.37       104.63 o
  -6   5  13        113.87         73.05        38.71 o
  -5   5  13         97.56        139.90        21.94 o
  -4   5  13         90.30         99.97        15.41 o
  -3   5  13        192.99        211.16        16.41 o
  -2   5  13       4792.27       4791.82        67.85 o
  -1   5  13        616.04        656.06        28.36 o
   0   5  13      19476.21      19351.49       180.16 o
   1   5  13         32.76         24.05        11.91 o
   2   5  13       5206.38       5205.21       155.79 o
   3   5  13        257.97        251.75        30.51 o
   4   5  13        138.00         85.21        49.62 o
   5   5  13        232.78        256.71        70.11 o
  -6   6  13          3.74        -29.06        24.33 o
  -5   6  13         37.44         69.63        20.53 o
  -4   6  13        460.02        429.84        22.62 o
  -3   6  13        142.62        156.61        18.84 o
  -2   6  13        363.98        432.74        34.56 o
  -1   6  13        123.89        195.65        20.90 o
   0   6  13         24.57         50.67        15.82 o
   1   6  13          2.02          3.80        12.11 o
   2   6  13        180.03        182.01        21.83 o
   3   6  13         52.26        128.86        87.91 o
   4   6  13        153.18        103.55        51.77 o
   5   6  13         15.54         14.02        52.85 o
  -5   7  13        111.28        212.83        24.26 o
  -4   7  13       1425.29       1502.67        36.12 o
  -3   7  13         74.39         56.85        17.13 o
  -2   7  13       8282.47       8090.69       113.80 o
  -1   7  13         26.72         22.94        13.56 o
   0   7  13       7086.59       7090.91        97.12 o
   1   7  13        125.96        125.51        20.97 o
   2   7  13       3109.38       3092.30        79.09 o
   3   7  13         16.41         22.56        22.76 o
   4   7  13          8.90         15.10        45.30 o
   5   7  13         84.98         99.23        61.48 o
  -5   8  13        208.09        201.10        24.17 o
  -4   8  13       2827.04       2779.58        62.65 o
  -3   8  13        243.74        236.61        22.50 o
  -2   8  13       2141.80       2040.19        51.90 o
  -1   8  13        222.75        241.65        20.27 o
   0   8  13        513.24        459.27        25.85 o
   1   8  13        117.04        106.93        28.96 o
   2   8  13        180.90        183.59        23.45 o
   3   8  13          5.62         44.08        23.44 o
   4   8  13        832.27        807.22        65.13 o
  -5   9  13         44.56         36.28        20.31 o
  -4   9  13       1456.22       1410.26        50.17 o
  -3   9  13        827.24        817.38        42.85 o
  -2   9  13       2988.85       2766.59       102.73 o
  -1   9  13        512.88        447.76        26.13 o
   0   9  13        210.37        235.76        21.59 o
   1   9  13        834.23        804.13        32.04 o
   2   9  13         59.92         69.65        23.13 o
   3   9  13         32.95         42.65        24.24 o
   4   9  13         16.35         35.72        38.04 o
  -5  10  13        137.81        153.94        28.27 o
  -4  10  13        936.82        985.39        59.49 o
  -3  10  13        347.10        335.59        34.09 o
  -2  10  13       2080.39       2044.23        60.50 o
  -1  10  13         53.63         76.74        19.50 o
   0  10  13         22.36          6.68        16.34 o
   1  10  13         77.08         97.97        20.33 o
   2  10  13        532.29        538.94        36.40 o
   3  10  13         92.62         77.28        25.45 o
   4  10  13        771.95        775.72        69.86 o
  -5  11  13         12.44         -2.83        26.97 o
  -4  11  13         55.49         65.52        23.77 o
  -3  11  13        489.52        457.45        60.28 o
  -2  11  13         44.52         68.84        25.15 o
  -1  11  13       4549.33       4336.70        75.04 o
   0  11  13         29.52         30.03        17.97 o
   1  11  13       4189.69       4145.71        72.37 o
   2  11  13         82.65         90.15        18.90 o
   3  11  13        386.93        391.10        36.20 o
   4  11  13        181.70        188.60        50.68 o
  -4  12  13        243.97        232.48        30.69 o
  -3  12  13        297.88        226.22        32.12 o
  -2  12  13         73.01        106.08        26.43 o
  -1  12  13        516.31        553.69        33.35 o
   0  12  13         40.02         28.61        18.49 o
   1  12  13        878.92        894.09        55.74 o
   2  12  13        351.99        423.72        36.77 o
   3  12  13         53.33         15.29        25.81 o
  -4  13  13         32.31         24.48        33.84 o
  -3  13  13       1225.03       1279.56        56.38 o
  -2  13  13          8.52          4.04        23.12 o
  -1  13  13       2831.13       2900.91        63.27 o
   0  13  13         11.55        -28.72        19.15 o
   1  13  13       1660.53       1594.49        46.51 o
   2  13  13         19.15         27.59        25.85 o
   3  13  13         51.63         25.27        52.01 o
  -4  14  13          3.45        -26.58        48.77 o
  -3  14  13       1237.86       1208.42        57.11 o
  -2  14  13         48.10         32.89        25.34 o
  -1  14  13       1024.27       1097.89        66.57 o
   0  14  13          5.55         -9.00        19.33 o
   1  14  13         13.82         -1.07        19.63 o
   2  14  13          0.38         26.39        26.56 o
   3  14  13        356.00        326.14        44.68 o
  -3  15  13        845.87        874.30        92.69 o
  -2  15  13         76.27         88.13        28.60 o
  -1  15  13        748.59        801.15        49.08 o
   0  15  13        224.52        197.07        31.64 o
   1  15  13         22.74          0.33        20.36 o
   2  15  13         54.10         64.48        30.13 o
  -2  16  13          0.23          8.13        26.83 o
  -1  16  13        168.38        194.91        33.32 o
   0  16  13         42.13         58.60        24.77 o
   1  16  13        508.11        495.51        35.15 o
   2  16  13         38.71         50.23        36.24 o
  -1  17  13         78.80         48.76        29.42 o
   0  17  13        955.35        953.73        54.77 o
  -6   0  14       1006.38       1225.32        99.23 o
  -5   0  14        338.53        273.89        40.54 o
  -4   0  14       1108.78       1161.17        61.76 o
  -3   0  14       2729.13       2648.89        82.75 o
  -2   0  14        831.60        768.37        48.80 o
  -1   0  14       5268.27       5224.14       114.02 o
   0   0  14          0.86        -25.02        24.27 o
   1   0  14       6086.79       6421.04       175.82 o
   2   0  14       3343.48       3288.30       187.68 o
   3   0  14        492.13        467.04        58.25 o
   4   0  14        449.91        296.62        60.40 o
   5   0  14         11.67        -33.44        49.62 o
  -6   1  14          0.16         56.54        36.22 o
  -5   1  14        271.18        220.00        36.35 o
  -4   1  14        214.09        260.19        38.68 o
  -3   1  14        544.96        569.08        36.12 o
  -2   1  14        201.87        179.83        34.25 o
  -1   1  14        110.20         89.71        15.69 o
   0   1  14         17.12          1.39        15.03 o
   1   1  14          8.49          2.78        15.13 o
   2   1  14        149.47        177.16        15.83 o
   3   1  14         17.41         18.81        25.90 o
   4   1  14         90.33         90.98        26.29 o
   5   1  14         48.52         32.36        52.85 o
  -6   2  14        177.49        257.89        44.24 o
  -5   2  14        200.11        168.79        25.00 o
  -4   2  14       1358.71       1484.02        41.00 o
  -3   2  14       2003.22       2011.70        38.68 o
  -2   2  14       2611.59       2551.55        55.53 o
  -1   2  14       4163.76       4259.27        66.93 o
   0   2  14         38.27         15.78        24.91 o
   1   2  14       5532.56       5709.48        64.87 o
   2   2  14         47.09         47.99        12.58 o
   3   2  14         29.68         32.93        28.58 o
   4   2  14        268.01        179.05        56.09 o
   5   2  14        663.66        542.55        83.05 o
  -6   3  14         79.25        142.84        31.06 o
  -5   3  14       1005.61        971.97        43.11 o
  -4   3  14       1123.92       1189.19        32.73 o
  -3   3  14       2362.94       2307.07        41.60 o
  -2   3  14       2047.26       1967.06        53.56 o
  -1   3  14        930.34        804.63        31.11 o
   0   3  14        119.59        118.09        28.96 o
   1   3  14        274.25        309.37        16.09 o
   2   3  14        248.80        327.30        30.87 o
   3   3  14        179.60        248.61        30.50 o
   4   3  14         94.55        125.12        49.62 o
   5   3  14        676.58        698.95        89.53 o
  -6   4  14          0.18         -0.66        25.39 o
  -5   4  14        892.63        994.52        38.26 o
  -4   4  14       1308.31       1356.34        35.33 o
  -3   4  14       2119.51       2138.31        45.14 o
  -2   4  14       1567.92       1550.59        41.96 o
  -1   4  14       1763.38       1740.83        52.21 o
   0   4  14       2778.25       2899.85        59.66 o
   1   4  14        164.81        165.34        13.88 o
   2   4  14        813.30        720.05        36.15 o
   3   4  14        133.64        123.32        27.12 o
   4   4  14        164.42        149.93        51.77 o
   5   4  14        412.49        398.01        76.58 o
  -6   5  14          2.71         -9.14        25.96 o
  -5   5  14        193.83        265.48        38.92 o
  -4   5  14        135.64        134.89        16.91 o
  -3   5  14        356.57        375.14        21.42 o
  -2   5  14         51.74         88.89        14.24 o
  -1   5  14       1299.41       1271.79        39.21 o
   0   5  14         23.41         27.93        12.69 o
   1   5  14        413.86        420.47        24.25 o
   2   5  14        200.24        213.57        24.64 o
   3   5  14       1217.85       1100.68        52.00 o
   4   5  14        208.51        201.70        57.17 o
   5   5  14        482.58        475.67        81.98 o
  -5   6  14        858.55       1022.48        55.91 o
  -4   6  14        989.70        946.22        42.76 o
  -3   6  14        700.71        709.10        30.05 o
  -2   6  14       5089.24       4943.75       122.68 o
  -1   6  14        273.01        255.83        22.33 o
   0   6  14       4251.69       4383.28        74.66 o
   1   6  14        988.16        957.49        28.76 o
   2   6  14       1059.84       1059.28        58.75 o
   3   6  14       1617.28       1563.22        60.43 o
   4   6  14         55.22         34.52        46.38 o
   5   6  14        304.02        224.35        69.03 o
  -5   7  14          1.51         64.46        24.75 o
  -4   7  14       1532.60       1536.12        37.34 o
  -3   7  14         80.57        103.39        18.79 o
  -2   7  14       1414.75       1317.35        43.42 o
  -1   7  14        409.19        442.00        27.35 o
   0   7  14         75.56         63.18        17.60 o
   1   7  14         42.40         33.21        16.36 o
   2   7  14         10.48          0.14        18.64 o
   3   7  14        514.78        494.33        78.20 o
   4   7  14        134.94         87.37        52.85 o
  -5   8  14        316.71        396.20        53.56 o
  -4   8  14        742.67        744.53        30.44 o
  -3   8  14        430.34        413.08        26.66 o
  -2   8  14       4538.14       4552.21        79.97 o
  -1   8  14        404.77        377.89        23.84 o
   0   8  14       3793.96       3903.34        65.84 o
   1   8  14          0.17        -22.48        14.99 o
   2   8  14        311.30        334.13        26.88 o
   3   8  14       1045.27        938.56        45.40 o
   4   8  14        102.03         83.05        56.09 o
  -5   9  14        117.79        158.36        31.51 o
  -4   9  14       1786.70       1628.54        43.57 o
  -3   9  14        337.35        355.91        35.17 o
  -2   9  14       1260.57       1176.25        48.70 o
  -1   9  14        326.50        351.97        24.80 o
   0   9  14        364.95        329.71        24.38 o
   1   9  14        452.55        486.87        27.87 o
   2   9  14          3.29        -21.60        23.51 o
   3   9  14         21.90         22.86        23.90 o
   4   9  14        700.24        622.64        62.54 o
  -5  10  14        114.83        112.28        29.68 o
  -4  10  14        873.04        758.82        42.77 o
  -3  10  14        815.94        746.05        45.19 o
  -2  10  14       1235.20       1108.51        56.87 o
  -1  10  14       1034.39       1073.21        38.32 o
   0  10  14         17.86         -0.03        16.36 o
   1  10  14        600.89        636.31        32.16 o
   2  10  14        803.77        790.81        44.19 o
   3  10  14        244.01        196.02        32.47 o
   4  10  14        887.16        790.08        87.37 o
  -4  11  14        794.04        751.53        63.91 o
  -3  11  14          0.77         -5.62        23.59 o
  -2  11  14        233.01        190.56        36.78 o
  -1  11  14        189.20        190.73        24.32 o
   0  11  14          7.55         13.70        17.36 o
   1  11  14          7.56         31.58        20.18 o
   2  11  14       1538.62       1568.75        83.24 o
   3  11  14         54.52         52.09        26.80 o
   4  11  14        645.06        573.48        66.58 o
  -4  12  14        803.50        795.90        66.60 o
  -3  12  14        578.34        642.30        55.40 o
  -2  12  14          6.50        -15.28        21.71 o
  -1  12  14       1730.31       1751.06        62.43 o
   0  12  14        135.45        114.61        22.10 o
   1  12  14       1272.73       1387.06        49.49 o
   2  12  14        714.16        675.23        43.29 o
   3  12  14          5.12         -3.55        24.92 o
  -4  13  14         21.90         14.30        40.71 o
  -3  13  14        731.54        768.00        49.71 o
  -2  13  14        428.21        440.63        38.79 o
  -1  13  14        761.70        777.76        46.90 o
   0  13  14        178.74        142.96        23.59 o
   1  13  14         15.29         -4.24        20.08 o
   2  13  14        333.45        342.30        36.50 o
   3  13  14        113.53        100.05        32.13 o
  -3  14  14       1099.55       1033.71        58.56 o
  -2  14  14         36.33         41.59        25.99 o
  -1  14  14       1159.85       1302.84        54.21 o
   0  14  14          4.77         -3.08        19.85 o
   1  14  14        172.73        211.10        26.31 o
   2  14  14         17.40          1.23        50.16 o
  -3  15  14        885.96        956.22        70.04 o
  -2  15  14        123.57        160.57        32.59 o
  -1  15  14        381.64        398.77        39.31 o
   0  15  14        231.34        244.12        29.20 o
   1  15  14         13.85          6.20        21.41 o
   2  15  14         29.52         29.12        38.83 o
  -2  16  14        136.89        154.91        33.96 o
  -1  16  14        284.55        257.11        36.61 o
   0  16  14         79.93        104.98        31.71 o
   1  16  14        190.64        174.37        33.21 o
  -6   1  15       1283.22       1329.17       117.57 o
  -5   1  15        118.16        121.20        25.46 o
  -4   1  15       2535.03       2490.81        60.27 o
  -3   1  15       1087.26       1074.53        42.00 o
  -2   1  15       2515.01       2432.92        55.64 o
  -1   1  15       2559.80       2483.80        48.73 o
   0   1  15         34.42         30.09        33.02 o
   1   1  15        649.38        727.56        28.74 o
   2   1  15       3554.88       3582.44        89.06 o
   3   1  15         12.56         10.37        23.31 o
   4   1  15       1598.53       1618.47       121.35 o
   5   1  15         30.09        -29.12        50.70 o
  -6   2  15         81.55        145.31        42.63 o
  -5   2  15        438.75        403.54        58.50 o
  -4   2  15         36.67         56.57        22.31 o
  -3   2  15       1511.46       1478.74        39.58 o
  -2   2  15       2874.45       2699.54        58.74 o
  -1   2  15       2402.09       2345.98        71.61 o
   0   2  15        876.07        860.42        44.16 o
   1   2  15          0.45        -17.74        12.45 o
   2   2  15         14.08         14.60        13.60 o
   3   2  15         42.36         38.81        24.87 o
   4   2  15        137.02        136.23        33.98 o
   5   2  15        387.39        348.40        74.42 o
  -6   3  15        272.37        268.19        36.53 o
  -5   3  15        776.12        822.65        86.10 o
  -4   3  15       1892.52       1974.00        51.76 o
  -3   3  15       2615.84       2559.01        48.79 o
  -2   3  15        358.70        347.40        28.15 o
  -1   3  15       1373.80       1459.17        50.85 o
   0   3  15          4.72        -18.82        23.02 o
   1   3  15          7.12        -12.68        10.78 o
   2   3  15         86.66        100.99        20.73 o
   3   3  15       1029.97        885.42        48.46 o
   4   3  15         56.47          4.31        45.30 o
   5   3  15        883.60        686.00        92.76 o
  -6   4  15          1.47        -14.50        26.82 o
  -5   4  15        145.65        214.12        56.06 o
  -4   4  15        657.41        613.58        36.47 o
  -3   4  15       1743.74       1707.64        44.85 o
  -2   4  15       2191.62       2149.48        63.04 o
  -1   4  15        422.17        408.35        25.38 o
   0   4  15       2400.67       2362.15        45.19 o
   1   4  15         20.59         15.23        14.71 o
   2   4  15         58.18         44.15        19.78 o
   3   4  15         69.94         93.56        27.91 o
   4   4  15          0.75         19.42        46.38 o
   5   4  15         81.22        110.02        61.48 o
  -5   5  15       1460.30       1663.95        53.91 o
  -4   5  15        316.63        287.00        23.14 o
  -3   5  15        250.12        280.68        19.90 o
  -2   5  15       1570.87       1544.10        46.01 o
  -1   5  15        391.34        411.12        26.93 o
   0   5  15       1998.77       1993.91        39.36 o
   1   5  15        220.89        197.17        15.38 o
   2   5  15        595.14        658.46        35.71 o
   3   5  15       2431.14       2391.02        73.82 o
   4   5  15         67.97         24.81        46.38 o
  -5   6  15         37.75         58.31        24.73 o
  -4   6  15          2.94         11.85        17.70 o
  -3   6  15          3.64        -10.71        13.71 o
  -2   6  15          0.22        -22.73        15.15 o
  -1   6  15        304.04        324.34        25.36 o
   0   6  15         54.26         44.92        14.19 o
   1   6  15         61.15         72.19        14.77 o
   2   6  15         72.95         52.54        21.73 o
   3   6  15        657.99        688.50        78.74 o
   4   6  15          3.97         59.32        50.70 o
  -5   7  15       1208.14       1228.18        62.63 o
  -4   7  15        501.79        473.63        30.33 o
  -3   7  15       1346.07       1365.43        39.37 o
  -2   7  15       1306.24       1226.14        46.39 o
  -1   7  15          1.59         -4.06        17.50 o
   0   7  15        199.78        230.54        25.75 o
   1   7  15        654.03        699.55        33.41 o
   2   7  15        349.54        424.46        46.66 o
   3   7  15       1765.74       1638.96       165.03 o
   4   7  15         81.20         55.01        50.70 o
  -5   8  15          3.00         49.21        25.38 o
  -4   8  15        598.22        595.05        31.74 o
  -3   8  15        803.42        720.00        38.66 o
  -2   8  15       1609.14       1509.18        47.01 o
  -1   8  15        459.12        425.80        43.28 o
   0   8  15        592.67        508.36        27.87 o
   1   8  15        666.31        709.72        31.36 o
   2   8  15         82.02        108.61        22.38 o
   3   8  15        474.76        422.65        98.15 o
   4   8  15        276.06        328.98        72.27 o
  -5   9  15        392.91        410.38        40.14 o
  -4   9  15       1057.45        973.79        41.83 o
  -3   9  15       1039.12       1008.75        55.89 o
  -2   9  15       1240.33       1196.02        51.06 o
  -1   9  15          6.56        -10.26        17.53 o
   0   9  15         10.19         -9.19        15.68 o
   1   9  15        634.35        620.06        31.37 o
   2   9  15        416.83        378.14        30.23 o
   3   9  15         47.80         87.53        37.08 o
   4   9  15        480.14        367.81        79.82 o
  -4  10  15        604.74        575.72        40.15 o
  -3  10  15        438.41        436.11        38.31 o
  -2  10  15        293.59        333.56        33.78 o
  -1  10  15        305.81        300.41        26.83 o
   0  10  15          7.71         -3.33        16.76 o
   1  10  15        713.57        683.98        33.25 o
   2  10  15        778.52        767.32        45.51 o
   3  10  15         16.48          6.31        24.57 o
   4  10  15        373.73        217.88        73.35 o
  -4  11  15        689.53        739.59        91.44 o
  -3  11  15        165.46        211.95        32.35 o
  -2  11  15        171.67        121.71        27.21 o
  -1  11  15        283.15        298.02        33.71 o
   0  11  15          0.61          0.83        18.02 o
   1  11  15        120.87        124.29        22.77 o
   2  11  15       1594.62       1556.78        66.77 o
   3  11  15          5.61        -27.69        23.87 o
  -4  12  15        154.24        169.16        31.68 o
  -3  12  15        105.85         76.67        28.95 o
  -2  12  15        123.33         79.95        29.01 o
  -1  12  15          4.46         11.71        25.60 o
   0  12  15        176.47        174.89        24.24 o
   1  12  15          1.47        -23.43        18.99 o
   2  12  15        146.61        193.11        79.82 o
   3  12  15         94.97         77.93        29.07 o
  -3  13  15        309.86        346.17        40.00 o
  -2  13  15          5.26         33.60        25.20 o
  -1  13  15        406.17        412.51        43.33 o
   0  13  15        624.90        612.58        35.41 o
   1  13  15        219.68        314.00        30.24 o
   2  13  15        803.20        807.82        57.78 o
  -3  14  15        450.27        481.28        80.39 o
  -2  14  15        389.98        369.75        46.22 o
  -1  14  15        288.88        272.23        34.54 o
   0  14  15        590.46        577.89        42.06 o
   1  14  15         44.46         64.60        21.85 o
   2  14  15        222.84        163.05        71.73 o
  -2  15  15          2.76         26.29        26.92 o
  -1  15  15        159.27        168.02        49.52 o
   0  15  15        258.45        276.31        36.26 o
   1  15  15         93.18         69.37        23.73 o
  -1  16  15        109.77        142.82        32.84 o
   0  16  15        408.45        504.87        68.49 o
  -5   0  16         10.07        -43.29        28.86 o
  -4   0  16       3159.53       2938.27        94.90 o
  -3   0  16          6.53         -9.02        28.23 o
  -2   0  16        211.14        127.48        85.21 o
  -1   0  16        175.52        229.69        29.73 o
   0   0  16       1585.52       1730.12        64.83 o
   2   0  16       3046.40       3307.06        92.76 o
   3   0  16          4.72        -14.02        37.75 o
   4   0  16       1021.00       1014.98        92.76 o
  -5   1  16        129.07        113.78        25.84 o
  -4   1  16          6.41          8.39        22.19 o
  -3   1  16        409.60        417.23        31.27 o
  -2   1  16       1272.90       1220.60        43.79 o
  -1   1  16        246.73        263.60        20.23 o
   0   1  16        625.89        567.14        34.44 o
   1   1  16        243.57        228.57        20.07 o
   2   1  16          0.23          9.19        16.39 o
   3   1  16         25.40          9.96        24.57 o
   4   1  16          6.56         25.64        27.12 o
  -5   2  16         16.20        -22.89        26.48 o
  -4   2  16       1672.83       1674.05        52.72 o
  -3   2  16       1082.27        995.01        41.26 o
  -2   2  16        218.20        235.20        32.56 o
  -1   2  16        383.33        425.91        23.02 o
   0   2  16        629.21        729.12        54.91 o
   1   2  16        249.20        235.31        17.32 o
   2   2  16       1273.75       1314.87        46.77 o
   3   2  16         95.63         78.29        28.23 o
   4   2  16       1512.24       1539.04        75.50 o
  -5   3  16        164.46        128.95        32.75 o
  -4   3  16         97.44         85.77        27.25 o
  -3   3  16       1023.85        985.18        41.64 o
  -2   3  16       2775.86       2689.67        60.61 o
  -1   3  16       1332.11       1298.64        47.80 o
   0   3  16       2327.67       2346.44        71.08 o
   1   3  16        659.18        651.10        24.92 o
   2   3  16        339.94        308.68        43.68 o
   3   3  16         11.23        -20.63        63.10 o
   4   3  16          4.27         20.34        26.97 o
  -5   4  16       1610.46       1553.60        77.02 o
  -4   4  16        269.12        273.17        33.40 o
  -3   4  16        583.47        577.23        43.33 o
  -2   4  16        282.70        303.83        28.83 o
  -1   4  16         31.19         24.61        17.81 o
   0   4  16        333.75        324.16        20.45 o
   1   4  16        252.49        347.51        20.34 o
   2   4  16        406.02        372.54        35.93 o
   3   4  16       2103.65       1966.39        86.29 o
   4   4  16         39.50         55.01        49.62 o
  -5   5  16         89.83         91.31        27.71 o
  -4   5  16        531.14        563.69        32.74 o
  -3   5  16        345.29        353.67        26.45 o
  -2   5  16        171.48        217.85        25.88 o
  -1   5  16       1523.00       1538.87        51.22 o
   0   5  16        892.70        853.83        33.33 o
   1   5  16        426.03        427.68        22.53 o
   2   5  16        512.92        533.02        46.38 o
   3   5  16        239.70        259.30        35.46 o
   4   5  16         27.19         24.81        48.54 o
  -5   6  16       2252.09       2273.29       101.66 o
  -4   6  16          9.04          8.94        20.36 o
  -3   6  16        546.57        569.56        31.51 o
  -2   6  16         11.12        -17.06        19.55 o
  -1   6  16         35.45         20.55        18.68 o
   0   6  16          1.64         13.22        17.39 o
   1   6  16       2424.10       2489.23        52.31 o
   2   6  16         13.18         58.60        26.68 o
   3   6  16       2353.86       2207.03        74.36 o
   4   6  16          4.37          4.31        47.46 o
  -5   7  16          1.02         64.12        26.33 o
  -4   7  16         81.03         74.64        22.92 o
  -3   7  16          3.20         -0.03        20.22 o
  -2   7  16         49.85         40.76        24.04 o
  -1   7  16        530.68        504.70        39.86 o
   0   7  16         37.75         -7.40        18.22 o
   1   7  16        651.04        640.22        38.92 o
   2   7  16          9.58         31.78        26.97 o
   3   7  16        515.45        520.07        71.73 o
   4   7  16          9.72        -25.89        47.46 o
  -5   8  16        588.72        592.70        40.93 o
  -4   8  16        262.64        269.58        36.66 o
  -3   8  16        429.63        481.93        34.25 o
  -2   8  16        126.88        144.88        25.08 o
  -1   8  16          5.53         -4.08        21.69 o
   0   8  16        103.87        119.26        23.54 o
   1   8  16       1228.68       1220.05        44.61 o
   2   8  16         72.51         55.35        36.67 o
   3   8  16       1338.19       1231.54        59.43 o
   4   8  16        229.29        208.17        64.72 o
  -5   9  16         81.62         88.46        30.27 o
  -4   9  16        218.17        223.27        27.93 o
  -3   9  16        518.68        583.50        49.82 o
  -2   9  16        679.48        747.41        45.24 o
  -1   9  16       3337.84       3349.87        88.30 o
   0   9  16        584.18        565.65        30.37 o
   1   9  16       1438.84       1425.21        42.75 o
   2   9  16        104.10         99.99        28.01 o
   3   9  16         84.19        103.21        83.05 o
  -4  10  16        848.79        749.14        53.78 o
  -3  10  16         50.70         47.21        25.85 o
  -2  10  16        239.51        211.21        30.36 o
  -1  10  16        217.14        192.29        30.31 o
   0  10  16        125.31        104.82        20.86 o
   1  10  16        433.77        398.08        28.97 o
   2  10  16        535.45        574.65        78.75 o
   3  10  16        304.47        256.46        33.47 o
  -4  11  16        273.98        310.22        45.93 o
  -3  11  16        207.68        225.42        34.11 o
  -2  11  16         16.26          8.08        23.54 o
  -1  11  16        303.80        319.88        35.14 o
   0  11  16        359.60        330.26        28.18 o
   1  11  16        577.70        606.32        33.57 o
   2  11  16        120.49        112.02        39.19 o
   3  11  16        102.56         91.51        36.06 o
  -4  12  16        580.45        568.79        91.54 o
  -3  12  16          0.45         15.65        27.00 o
  -2  12  16          4.21        -17.10        23.76 o
  -1  12  16          0.62        -22.33        24.30 o
   0  12  16        268.22        297.92        27.51 o
   1  12  16          9.21         16.68        19.82 o
   2  12  16       1672.02       1547.90        71.07 o
   3  12  16         34.59        -19.19        26.69 o
  -3  13  16          9.12         35.30        33.24 o
  -2  13  16        386.99        353.22        38.21 o
  -1  13  16          2.19        -24.54        24.83 o
   0  13  16        663.52        645.62        43.22 o
   1  13  16         11.92         32.42        21.06 o
   2  13  16        531.04        561.81        80.36 o
  -3  14  16         66.94         86.46        32.80 o
  -2  14  16          0.25        -13.55        25.45 o
  -1  14  16        156.24        131.54        30.86 o
   0  14  16        558.08        586.18        43.90 o
   1  14  16         11.00          7.99        20.96 o
   2  14  16        477.00        481.89        60.40 o
  -2  15  16        578.30        570.50        46.66 o
  -1  15  16         61.56         77.42        32.99 o
   0  15  16        999.37       1155.61        77.70 o
   1  15  16         39.31         31.30        25.62 o
  -5   1  17         63.00         87.10        26.23 o
  -4   1  17       1943.31       1861.33        56.18 o
  -3   1  17        149.45        248.43        27.89 o
  -2   1  17         56.01         36.21        21.09 o
  -1   1  17         36.32          5.04        19.22 o
   0   1  17       1766.39       1862.32        48.64 o
   1   1  17         98.51         81.80        24.87 o
   2   1  17       2862.05       2999.43       111.91 o
   3   1  17         26.89         21.14        26.66 o
   4   1  17       1184.30       1265.67        63.10 o
  -5   2  17         40.17         12.90        33.57 o
  -4   2  17        171.53        116.92        31.34 o
  -3   2  17        718.14        713.85        41.20 o
  -2   2  17        898.61        897.97        39.87 o
  -1   2  17       1782.37       1730.57        48.26 o
   0   2  17       1305.45       1284.78        49.95 o
   1   2  17        824.15        790.23        27.57 o
   2   2  17       1011.55        942.24        62.65 o
   3   2  17        209.95        115.55        30.71 o
   4   2  17        163.02        118.71        31.06 o
  -5   3  17        342.67        303.56        39.21 o
  -4   3  17        188.42        144.81        27.63 o
  -3   3  17         54.47         60.05        22.98 o
  -2   3  17         56.11         54.77        24.91 o
  -1   3  17        467.84        467.32        35.24 o
   0   3  17       1029.84       1106.77        47.66 o
   1   3  17        580.75        613.99        25.37 o
   2   3  17        533.13        627.95        43.81 o
   3   3  17        302.77        312.06        36.51 o
   4   3  17        446.08        345.16        67.95 o
  -5   4  17         65.44         85.03        33.37 o
  -4   4  17        403.94        430.46        35.62 o
  -3   4  17        121.97        127.27        25.58 o
  -2   4  17       2430.22       2413.54        59.31 o
  -1   4  17        181.02        190.00        28.84 o
   0   4  17       2262.18       2325.90        76.75 o
   1   4  17        132.56         98.83        16.36 o
   2   4  17        128.50        141.30        40.99 o
   3   4  17         11.70        106.32        31.16 o
   4   4  17         15.57         26.97        48.54 o
  -5   5  17        929.86        965.02        47.95 o
  -4   5  17        466.15        410.33        30.67 o
  -3   5  17        746.50        746.16        35.17 o
  -2   5  17        495.36        445.28        31.53 o
  -1   5  17         83.13         52.74        19.93 o
   0   5  17        378.68        328.99        22.00 o
   1   5  17       1489.24       1483.05        40.08 o
   2   5  17        103.13         82.63        35.59 o
   3   5  17       2522.74       2398.44        78.26 o
   4   5  17         30.49         22.65        48.54 o
  -5   6  17         18.52         63.45        25.89 o
  -4   6  17         85.57        112.63        24.04 o
  -3   6  17          3.98        -22.47        18.10 o
  -2   6  17        567.03        580.39        34.94 o
  -1   6  17        347.62        305.55        27.17 o
   0   6  17         28.74          5.56        34.30 o
   1   6  17         51.74         51.58        18.76 o
   2   6  17         67.50         76.94        33.98 o
   3   6  17        281.97        347.43        39.65 o
   4   6  17          1.28        -17.26        46.38 o
  -5   7  17        974.90        965.34        49.01 o
  -4   7  17         85.33         82.33        31.68 o
  -3   7  17        262.19        268.40        26.56 o
  -2   7  17         24.54          2.21        20.69 o
  -1   7  17        405.22        377.45        29.96 o
   0   7  17         16.51         -7.68        19.62 o
   1   7  17       2511.69       2551.69       120.84 o
   2   7  17          5.73        -23.67        26.11 o
   3   7  17       1642.60       1529.31        65.02 o
   4   7  17          2.85          9.71        49.62 o
  -5   8  17         27.51         47.90        26.65 o
  -4   8  17         48.18         45.37        22.98 o
  -3   8  17        190.24        224.86        28.92 o
  -2   8  17        150.31         98.10        32.85 o
  -1   8  17       1544.28       1506.35        48.10 o
   0   8  17        241.81        180.71        26.56 o
   1   8  17       2342.40       2397.17        95.23 o
   2   8  17         17.28        -40.31        26.88 o
   3   8  17        151.28        169.18        41.53 o
  -4   9  17        375.05        369.22        35.56 o
  -3   9  17          0.27         -2.80        21.78 o
  -2   9  17         36.26         45.08        26.24 o
  -1   9  17        813.76        771.59        47.20 o
   0   9  17        116.30         76.14        24.25 o
   1   9  17       1523.58       1478.78        50.41 o
   2   9  17        395.17        323.16        60.94 o
   3   9  17        406.00        427.61        60.94 o
  -4  10  17          4.87          3.47        28.17 o
  -3  10  17        484.50        502.76        56.21 o
  -2  10  17        131.67        113.97        27.56 o
  -1  10  17       1972.23       2044.82        64.00 o
   0  10  17         14.97        -18.65        18.35 o
   1  10  17       2021.02       2091.30        66.32 o
   2  10  17         58.63         66.03        28.52 o
   3  10  17         87.41         63.96        31.50 o
  -4  11  17        374.27        355.31        41.37 o
  -3  11  17        223.15        158.65        33.33 o
  -2  11  17          3.45         11.19        24.31 o
  -1  11  17        325.36        310.01        35.48 o
   0  11  17        364.92        338.53        49.36 o
   1  11  17        238.23        240.23        46.71 o
   2  11  17        708.67        670.11        71.37 o
   3  11  17          2.99          9.74        26.37 o
  -3  12  17        239.83        224.38        39.67 o
  -2  12  17        154.87        137.89        29.44 o
  -1  12  17        169.64        157.21        31.54 o
   0  12  17        211.60        319.66        46.68 o
   1  12  17         15.94         19.78        20.46 o
   2  12  17        454.96        410.15        57.27 o
  -3  13  17         76.68         89.23        33.61 o
  -2  13  17         74.58         59.18        28.25 o
  -1  13  17        242.69        146.82        32.23 o
   0  13  17        676.24        658.69        44.26 o
   1  13  17         40.59         30.36        21.40 o
   2  13  17        621.86        639.65        56.05 o
  -2  14  17        612.79        653.87        55.48 o
  -1  14  17         23.74          7.79        26.01 o
   0  14  17       1183.73       1214.15        56.39 o
   1  14  17         32.43         12.66        28.54 o
  -1  15  17         36.74          9.06        30.39 o
   0  15  17        733.49        840.35        52.34 o
  -5   0  18        409.64        369.36        51.10 o
  -4   0  18        607.82        510.59        52.21 o
  -3   0  18       1362.29       1427.09        71.24 o
  -2   0  18        304.73        256.23        39.64 o
  -1   0  18        138.12        130.99        32.56 o
   0   0  18        596.07        779.37        51.86 o
   1   0  18        740.45        588.78        80.36 o
   2   0  18       2175.57       2434.01        66.34 o
   3   0  18          2.69         -8.63        36.67 o
   4   0  18       1135.83       1190.80        79.82 o
  -5   1  18         13.97         -1.35        25.13 o
  -4   1  18          8.55         -3.97        23.64 o
  -3   1  18         29.13         75.22        24.48 o
  -2   1  18        512.83        496.06        34.08 o
  -1   1  18          7.59         15.09        20.71 o
   0   1  18        231.37        232.48        25.72 o
   1   1  18        347.93        326.39        30.03 o
   2   1  18         53.12         85.48        22.20 o
   3   1  18         88.66         20.87        33.98 o
   4   1  18         26.10         45.66        30.72 o
  -5   2  18         33.89        -10.11        30.70 o
  -4   2  18        204.85        177.37        28.89 o
  -3   2  18        112.51        117.55        26.24 o
  -2   2  18         23.27          0.24        21.43 o
  -1   2  18        889.37        884.09        40.03 o
   0   2  18       1480.14       1537.69        54.32 o
   1   2  18        491.99        507.71        23.79 o
   2   2  18       1533.31       1530.86        44.05 o
   3   2  18         81.42          8.45        61.48 o
   4   2  18        304.41        345.73        59.86 o
  -5   3  18         14.54          1.22        30.57 o
  -4   3  18        283.90        275.74        31.73 o
  -3   3  18        504.00        511.68        35.83 o
  -2   3  18       1247.83       1285.85        46.58 o
  -1   3  18        744.14        883.44        46.25 o
   0   3  18       1926.73       2058.47        70.82 o
   1   3  18        222.10        199.48        20.96 o
   2   3  18        270.96        259.61        35.46 o
   3   3  18         23.49         -7.65        49.08 o
   4   3  18          8.89         66.87        53.93 o
  -5   4  18        411.37        334.28        34.24 o
  -4   4  18         79.60         94.68        27.38 o
  -3   4  18        104.81         84.28        25.69 o
  -2   4  18       1520.15       1483.82        49.83 o
  -1   4  18        273.33        302.18        33.19 o
   0   4  18       1576.53       1508.79        44.97 o
   1   4  18       1283.90       1350.56        40.79 o
   2   4  18         46.57         46.84        27.07 o
   3   4  18        688.38        685.96        49.29 o
   4   4  18          1.86         22.65        49.62 o
  -5   5  18          0.35         -2.33        24.79 o
  -4   5  18        375.41        426.02        32.15 o
  -3   5  18          5.04        -16.56        18.43 o
  -2   5  18        118.20        124.65        25.46 o
  -1   5  18        304.82        250.59        26.75 o
   0   5  18        663.80        653.57        50.44 o
   1   5  18         94.81         25.17        18.02 o
   2   5  18        475.97        434.63        41.10 o
   3   5  18          0.24         67.77        30.54 o
   4   5  18          2.12          1.08        47.46 o
  -5   6  18        643.74        605.21        41.16 o
  -4   6  18        712.02        772.52        38.89 o
  -3   6  18        102.42         73.13        21.56 o
  -2   6  18       1874.70       1902.62        72.44 o
  -1   6  18        673.54        631.98        36.90 o
   0   6  18        655.44        646.41        36.21 o
   1   6  18       1120.89       1150.52        67.10 o
   2   6  18         10.94        -13.92        27.07 o
   3   6  18        793.67        829.81        53.37 o
  -4   7  18         30.79         62.78        24.04 o
  -3   7  18        202.73        182.83        25.40 o
  -2   7  18         67.62         59.74        30.34 o
  -1   7  18       1008.98       1012.48        56.51 o
   0   7  18        578.98        507.55        35.52 o
   1   7  18        262.87        286.74        25.93 o
   2   7  18         95.69         63.61        31.24 o
   3   7  18         63.94         91.84        31.06 o
  -4   8  18         79.77        112.35        26.58 o
  -3   8  18          2.04         17.92        23.08 o
  -2   8  18        301.88        295.68        30.28 o
  -1   8  18        725.23        766.75        39.99 o
   0   8  18         37.34         49.60        23.53 o
   1   8  18       1195.31       1193.04        77.22 o
   2   8  18         23.64        -10.44        27.99 o
   3   8  18        707.22        661.75        73.35 o
  -4   9  18          1.10         15.36        23.45 o
  -3   9  18        488.20        476.21        52.47 o
  -2   9  18         39.43         21.21        24.90 o
  -1   9  18       1172.64       1113.53        50.66 o
   0   9  18        241.38        236.86        29.36 o
   1   9  18        906.13        873.29        38.34 o
   2   9  18        150.30         91.66        32.63 o
   3   9  18        487.81        436.23        72.27 o
  -4  10  18         22.97         -9.99        28.74 o
  -3  10  18        449.46        445.91        42.37 o
  -2  10  18          6.74         -8.34        24.63 o
  -1  10  18        894.21        905.21        48.26 o
   0  10  18        202.08        172.60        28.86 o
   1  10  18        810.53        890.96        43.49 o
   2  10  18        356.66        361.13        86.29 o
  -3  11  18        314.26        311.32        39.68 o
  -2  11  18         29.27         57.87        26.79 o
  -1  11  18       1399.19       1329.46        55.43 o
   0  11  18          6.83         30.55        24.57 o
   1  11  18        733.49        798.25        37.36 o
   2  11  18          1.06         53.93        43.14 o
  -3  12  18        961.57        984.13        61.37 o
  -2  12  18         30.82         50.43        27.74 o
  -1  12  18        602.87        570.78        43.93 o
   0  12  18        597.54        647.99        43.74 o
   1  12  18        106.39         91.03        23.53 o
   2  12  18        670.78        693.41        74.96 o
  -2  13  18        232.61        238.09        36.36 o
  -1  13  18          0.56          1.87        26.78 o
   0  13  18        747.08        742.94        70.62 o
   1  13  18         46.83         21.96        24.34 o
  -1  14  18         93.52         65.24        30.21 o
   0  14  18        481.24        468.70        63.69 o
  -5   1  19        431.84        351.60        42.74 o
  -4   1  19         45.59         24.18        25.13 o
  -3   1  19       1319.35       1440.24        51.63 o
  -2   1  19        101.62        112.89        26.03 o
  -1   1  19       2002.73       1975.30        54.85 o
   0   1  19        404.47        471.81        32.02 o
   1   1  19        696.57        585.46        49.15 o
   2   1  19        407.15        478.70        34.46 o
   3   1  19          9.96        -28.04        37.75 o
   4   1  19        207.31        268.15        35.75 o
  -5   2  19          0.13         17.32        40.66 o
  -4   2  19          6.88        -15.48        24.14 o
  -3   2  19        266.15        284.10        34.41 o
  -2   2  19         14.09         -3.85        22.72 o
  -1   2  19        503.05        523.93        34.73 o
   0   2  19       1515.70       1574.15        89.13 o
   1   2  19        416.53        421.65        32.21 o
   2   2  19        150.08        182.43        33.98 o
   3   2  19         20.32        -42.07        36.67 o
  -5   3  19          2.39         42.28        32.80 o
  -4   3  19        115.89        122.59        28.94 o
  -3   3  19        280.38        301.51        32.30 o
  -2   3  19       1431.39       1405.27        61.34 o
  -1   3  19        253.79        223.63        27.85 o
   0   3  19       1170.06       1283.09        51.04 o
   1   3  19        107.71         87.52        31.81 o
   2   3  19        174.21        228.90        30.74 o
   3   3  19         10.41        -38.83        38.83 o
  -5   4  19         34.65         72.80        27.59 o
  -4   4  19        205.04        174.66        31.00 o
  -3   4  19         52.17         25.24        24.78 o
  -2   4  19       1037.64       1125.10        63.99 o
  -1   4  19        135.11        136.50        25.04 o
   0   4  19        987.53       1028.53        41.12 o
   1   4  19        459.00        471.10        33.58 o
   2   4  19        347.61        383.99        56.09 o
   3   4  19        199.01        112.18        45.30 o
  -4   5  19       1053.72       1071.61        43.29 o
  -3   5  19         10.81         -4.68        19.63 o
  -2   5  19       1465.74       1527.54        59.78 o
  -1   5  19        477.88        456.32        32.69 o
   0   5  19        497.47        444.59        35.18 o
   1   5  19        571.92        566.60        35.86 o
   2   5  19         63.81         21.57        40.99 o
   3   5  19        208.19        285.84        50.70 o
  -4   6  19        118.37        175.94        27.31 o
  -3   6  19          5.76         -6.47        19.85 o
  -2   6  19        307.76        322.40        30.59 o
  -1   6  19         86.84         45.10        23.13 o
   0   6  19         24.83         26.02        20.52 o
   1   6  19         56.56         44.64        28.06 o
   2   6  19          2.85         23.73        42.07 o
   3   6  19          0.01         39.91        37.75 o
  -4   7  19        548.14        571.69        38.61 o
  -3   7  19         28.68         -5.95        20.54 o
  -2   7  19       1260.15       1261.62        59.27 o
  -1   7  19        414.81        433.90        41.03 o
   0   7  19        366.95        431.74        35.17 o
   1   7  19        611.16        645.48        39.52 o
   2   7  19          9.23        -20.49        40.99 o
   3   7  19        368.25        385.07        55.01 o
  -4   8  19         64.87         74.37        25.90 o
  -3   8  19        122.67        178.30        26.49 o
  -2   8  19         40.03         16.70        23.73 o
  -1   8  19       1033.22       1069.16        44.76 o
   0   8  19        146.63        141.57        27.25 o
   1   8  19        651.76        659.33        39.31 o
   2   8  19        322.36        337.61        57.17 o
   3   8  19         61.07         79.82        39.91 o
  -4   9  19         97.74         94.61        27.17 o
  -3   9  19         94.40         73.04        26.86 o
  -2   9  19         70.87         90.84        28.33 o
  -1   9  19        584.48        597.69        67.91 o
   0   9  19        227.69        252.05        31.86 o
   1   9  19       1069.46       1059.93        69.58 o
   2   9  19          0.64          9.71        38.83 o
  -3  10  19        790.14        766.12        50.96 o
  -2  10  19         36.42         75.92        27.32 o
  -1  10  19        870.36        932.68        65.16 o
   0  10  19         28.15         74.20        26.25 o
   1  10  19        586.88        577.70        38.05 o
   2  10  19         57.61         74.42        44.22 o
  -3  11  19       1077.60        962.48        57.91 o
  -2  11  19          0.05          6.32        26.69 o
  -1  11  19        540.64        536.57        42.49 o
   0  11  19         41.25         33.50        26.09 o
   1  11  19        177.94        182.88        32.90 o
   2  11  19        121.37        151.01        55.01 o
  -2  12  19         81.07         83.68        30.78 o
  -1  12  19        301.92        304.84        37.48 o
   0  12  19          6.46         31.98        26.24 o
   1  12  19          5.76        136.88       130.51 o
  -1  13  19        320.19        323.88        38.99 o
   0  13  19        246.05        243.31        36.39 o
  -5   0  20        408.91        541.95        59.84 o
  -4   0  20         84.86         42.54        37.28 o
  -3   0  20       2241.41       2280.99       266.96 o
  -2   0  20          0.03         -7.20        33.88 o
  -1   0  20       1480.05       1513.50        73.11 o
   0   0  20         53.42         82.88        39.37 o
   1   0  20         72.00         28.04        44.22 o
   2   0  20        177.44        179.44        30.20 o
   3   0  20         29.20         24.81        43.14 o
  -5   1  20          0.53         -3.61        32.02 o
  -4   1  20         15.61         26.62        26.25 o
  -3   1  20         70.44        138.68        28.39 o
  -2   1  20        255.91        258.23        30.82 o
  -1   1  20        120.20        146.91        26.93 o
   0   1  20         35.93         37.58        26.26 o
   1   1  20        510.36        602.14        59.32 o
   2   1  20         10.12         25.70        19.52 o
   3   1  20         53.66         64.77        31.24 o
  -4   2  20         12.74        -26.02        25.26 o
  -3   2  20        439.07        534.05        38.62 o
  -2   2  20        250.64        224.72        30.09 o
  -1   2  20        407.09        430.87        34.07 o
   0   2  20        628.92        676.36        37.34 o
   1   2  20        217.44        200.07        32.39 o
   2   2  20          2.65         27.10        30.20 o
   3   2  20         62.80        121.88        46.38 o
  -4   3  20          1.14        -13.33        26.24 o
  -3   3  20         21.06          4.85        24.90 o
  -2   3  20        241.63        279.71        32.00 o
  -1   3  20         31.41         18.13        24.32 o
   0   3  20        386.71        452.26        46.24 o
   1   3  20        735.30        740.66        46.26 o
   2   3  20        424.52        513.42        65.80 o
   3   3  20        263.41        228.67        51.77 o
  -4   4  20        537.66        629.50        42.99 o
  -3   4  20         14.39         -4.12        24.59 o
  -2   4  20        832.26        907.04        68.19 o
  -1   4  20        447.87        440.62        33.25 o
   0   4  20        162.53        173.94        25.08 o
   1   4  20        101.71         74.75        27.73 o
   2   4  20        166.16        107.86        48.54 o
   3   4  20         27.95        -10.79        40.99 o
  -4   5  20        130.69        115.35        26.19 o
  -3   5  20         22.59         -4.86        20.35 o
  -2   5  20        204.71        235.12        26.39 o
  -1   5  20         20.65         -4.60        22.02 o
   0   5  20        299.02        305.37        27.98 o
   1   5  20         31.09        -13.94        24.53 o
   2   5  20         30.04         25.89        43.14 o
   3   5  20         65.89         75.50        44.22 o
  -4   6  20       1219.71       1289.60        48.63 o
  -3   6  20         39.42         51.38        24.66 o
  -2   6  20       1552.46       1627.51        53.20 o
  -1   6  20         58.10         49.66        29.44 o
   0   6  20        192.48        177.74        34.12 o
   1   6  20        115.69        123.52        30.28 o
   2   6  20          3.26        -30.20        40.99 o
   3   6  20         21.97         21.57        38.83 o
  -4   7  20        175.02        222.28        34.09 o
  -3   7  20         63.73         54.38        23.26 o
  -2   7  20        118.83        154.36        28.26 o
  -1   7  20         22.14         46.91        23.90 o
   0   7  20         92.73         52.26        24.97 o
   1   7  20          2.56          9.78        26.54 o
   2   7  20        269.92        266.42        57.17 o
  -4   8  20        396.15        352.74        33.36 o
  -3   8  20         99.87         49.48        26.24 o
  -2   8  20        609.87        624.50        42.35 o
  -1   8  20        137.65        169.32        28.11 o
   0   8  20         39.71         63.13        38.27 o
   1   8  20         11.01         30.85        26.92 o
   2   8  20         94.17         81.98        44.22 o
  -3   9  20        187.00        215.39        33.33 o
  -2   9  20         66.50         63.09        27.61 o
  -1   9  20        303.70        338.88        36.86 o
   0   9  20        405.99        479.17        38.66 o
   1   9  20        680.34        718.75        57.71 o
   2   9  20        138.27         94.92        47.46 o
  -3  10  20        573.97        504.31        59.61 o
  -2  10  20         10.16         -2.75        28.08 o
  -1  10  20        636.05        717.85        61.14 o
   0  10  20         25.83         17.31        25.34 o
   1  10  20        157.23        220.88        33.31 o
   2  10  20         49.75         30.20        45.30 o
  -2  11  20         42.33         40.52        28.99 o
  -1  11  20        216.91        228.47        35.51 o
   0  11  20          4.43         -0.58        25.90 o
   1  11  20          6.07         29.84        26.95 o
  -2  12  20         25.11         10.00        28.91 o
  -1  12  20        748.32        866.55        53.28 o
   0  12  20         48.37         56.04        42.45 o
  -4   1  21         43.63         57.44        29.28 o
  -3   1  21       1133.73       1223.92        52.11 o
  -2   1  21          4.17         12.58        25.10 o
  -1   1  21        710.83        786.30        42.30 o
   0   1  21          0.04         -1.64        21.94 o
   1   1  21          0.11         18.42        31.16 o
   2   1  21          0.95          2.70        20.20 o
   3   1  21         39.79         41.72        33.45 o
  -4   2  21         91.61        106.89        30.29 o
  -3   2  21         46.19         41.06        28.12 o
  -2   2  21         42.91         -2.66        25.33 o
  -1   2  21          2.99         -2.43        24.25 o
   0   2  21         83.06        110.59        25.72 o
   1   2  21         61.54         51.24        23.80 o
   2   2  21        274.59        266.42        57.17 o
   3   2  21        211.97        182.29        55.01 o
  -4   3  21        206.23        180.71        34.18 o
  -3   3  21        179.83        194.06        32.47 o
  -2   3  21        210.56        198.74        30.95 o
  -1   3  21        347.22        348.88        33.55 o
   0   3  21          1.29         -2.49        20.86 o
   1   3  21          5.59        -11.88        32.90 o
   2   3  21         17.67        -40.99        40.99 o
   3   3  21        178.39        168.27        51.77 o
  -4   4  21         20.78          0.44        29.15 o
  -3   4  21         32.87         20.22        27.26 o
  -2   4  21          0.15        -16.47        26.34 o
  -1   4  21         78.63         88.68        22.75 o
   0   4  21         32.28         35.35        36.92 o
   1   4  21        148.27        171.16        32.30 o
   2   4  21        151.92        128.36        50.70 o
   3   4  21        150.55        206.02        52.85 o
  -4   5  21        670.29        664.30        40.14 o
  -3   5  21          9.80         -1.27        22.06 o
  -2   5  21       1537.91       1601.27        74.75 o
  -1   5  21         17.91          5.30        22.84 o
   0   5  21        400.28        393.34        35.66 o
   1   5  21         50.17         -8.01        25.54 o
   2   5  21          0.06        -59.86        39.91 o
  -4   6  21         19.23         25.43        25.59 o
  -3   6  21          0.03        -28.93        21.26 o
  -2   6  21         96.48        121.34        25.02 o
  -1   6  21         19.65         25.29        23.82 o
   0   6  21         23.41         35.14        25.27 o
   1   6  21         82.31         52.62        29.13 o
   2   6  21         16.29        -28.04        45.30 o
  -3   7  21          1.35         -7.99        22.39 o
  -2   7  21        532.41        628.98        40.27 o
  -1   7  21          6.53         22.45        23.44 o
   0   7  21        126.73        137.41        28.54 o
   1   7  21          3.92         29.34        26.92 o
   2   7  21        122.43        100.31        47.46 o
  -3   8  21          1.02        -37.78        25.19 o
  -2   8  21          1.93         13.09        24.07 o
  -1   8  21         14.05         18.13        24.12 o
   0   8  21         43.33         65.87        27.42 o
   1   8  21          0.56         15.10        25.13 o
   2   8  21        531.19        473.52        71.19 o
  -3   9  21        273.93        271.58        35.53 o
  -2   9  21          5.46         40.19        28.31 o
  -1   9  21        125.15        106.32        30.80 o
   0   9  21          0.03         35.90        34.65 o
   1   9  21         19.65         55.23        27.99 o
  -2  10  21         43.77         47.91        29.30 o
  -1  10  21         46.56         57.92        29.44 o
   0  10  21        244.29        248.99        40.64 o
   1  10  21         37.36         38.61        41.53 o
  -1  11  21        200.51        269.20        37.27 o
   0  11  21        143.58        101.10        31.51 o
  -4   0  22        101.70         37.34        41.62 o
  -3   0  22       1426.78       1623.09        83.04 o
  -2   0  22         58.90         52.85        39.66 o
  -1   0  22        172.20        196.33        43.47 o
   0   0  22        214.67        202.03        40.04 o
   1   0  22          6.11        -25.89        43.14 o
   2   0  22        136.38        157.48        53.93 o
  -4   1  22         17.23         -8.09        29.14 o
  -3   1  22         83.82        132.03        31.68 o
  -2   1  22          0.16        -37.85        25.24 o
  -1   1  22         14.73         43.36        25.87 o
   0   1  22        121.41        157.99        31.94 o
   1   1  22         16.08          5.66        22.87 o
   2   1  22         20.70         56.74        23.34 o
  -4   2  22        123.27        104.00        32.34 o
  -3   2  22        248.31        287.24        53.96 o
  -2   2  22         34.05        -12.32        26.57 o
  -1   2  22        441.29        432.86        36.20 o
   0   2  22        365.80        329.15        37.78 o
   1   2  22         15.64          1.96        32.59 o
   2   2  22         89.19        110.00        43.14 o
  -4   3  22        104.34        107.35        33.01 o
  -3   3  22         16.13        -40.76        27.17 o
  -2   3  22         12.17        -15.76        26.48 o
  -1   3  22         21.45         26.42        26.53 o
   0   3  22         32.22         57.98        23.62 o
   1   3  22        119.42        166.17        31.93 o
   2   3  22         37.67         51.77        50.70 o
  -4   4  22         90.57        111.00        33.27 o
  -3   4  22          8.36          2.64        28.15 o
  -2   4  22        276.68        272.43        34.71 o
  -1   4  22         88.16         40.90        25.12 o
   0   4  22        113.61         95.48        33.44 o
   1   4  22        205.25        148.66        32.31 o
   2   4  22         48.93         51.77        48.54 o
  -3   5  22         17.90          2.49        22.73 o
  -2   5  22         14.79         24.54        23.18 o
  -1   5  22          4.79         16.85        23.89 o
   0   5  22         14.15         17.96        24.57 o
   1   5  22        165.87        209.15        34.10 o
   2   5  22         16.06        -42.07        45.30 o
  -3   6  22          2.95        -10.02        22.45 o
  -2   6  22        544.09        581.55        36.16 o
  -1   6  22        223.66        151.32        27.76 o
   0   6  22        220.15        243.88        32.57 o
   1   6  22        218.04        245.67        63.10 o
   2   6  22         10.49         -4.31        45.30 o
  -3   7  22          5.63         -9.63        24.86 o
  -2   7  22         10.59         19.39        22.67 o
  -1   7  22         70.02         86.48        26.97 o
   0   7  22         99.97        128.91        29.78 o
   1   7  22         94.53         77.50        29.71 o
  -2   8  22         50.61         27.63        34.10 o
  -1   8  22         62.37         74.04        29.68 o
   0   8  22         44.39         74.93        28.82 o
   1   8  22        162.73        216.75        52.31 o
  -2   9  22          1.96          2.82        27.83 o
  -1   9  22         11.19        -22.23        27.20 o
   0   9  22          2.04         -9.02        25.41 o
   1   9  22          2.52        -24.39        35.59 o
  -1  10  22         58.38         52.78        29.38 o
   0  10  22        167.50        174.75        33.46 o
  -3   1  23        118.84        205.33        34.10 o
  -2   1  23        223.89        193.19        33.56 o
  -1   1  23        193.74        224.01        31.88 o
   0   1  23        621.87        592.05        56.82 o
   1   1  23         31.59         12.64        24.60 o
   2   1  23        240.19        249.61        44.22 o
  -3   2  23         12.06         18.14        29.20 o
  -2   2  23         16.40         -9.14        27.05 o
  -1   2  23         12.88         10.29        26.42 o
   0   2  23          3.48        -32.76        34.70 o
   1   2  23        125.12        169.17        30.27 o
   2   2  23         12.30         45.83        38.47 o
  -3   3  23         13.13        -24.26        28.91 o
  -2   3  23         27.07         24.17        28.38 o
  -1   3  23         40.43        -11.71        25.95 o
   0   3  23          0.44        -10.16        24.02 o
   1   3  23        275.14        228.35        33.74 o
   2   3  23         46.85         85.21        52.85 o
  -3   4  23         36.52         37.16        30.63 o
  -2   4  23         51.05         36.50        23.53 o
  -1   4  23        106.38        102.13        24.50 o
   0   4  23         20.91         14.94        25.69 o
   1   4  23         92.22        137.70        76.58 o
  -3   5  23          3.59        -34.57        23.05 o
  -2   5  23         79.62        107.86        26.39 o
  -1   5  23        326.87        300.47        29.76 o
   0   5  23          0.29        -22.10        32.90 o
   1   5  23        514.61        539.42        45.81 o
  -3   6  23          2.09        -25.28        23.96 o
  -2   6  23          0.39          7.71        22.99 o
  -1   6  23         56.39         59.16        29.82 o
   0   6  23          7.93         27.70        29.93 o
   1   6  23         43.77         83.08        30.28 o
  -2   7  23        195.01        183.57        28.58 o
  -1   7  23        350.03        298.88        39.13 o
   0   7  23         22.13        -14.42        29.33 o
   1   7  23        479.21        452.77        43.22 o
  -2   8  23          1.07        -12.53        32.38 o
  -1   8  23         84.96         79.92        30.78 o
   0   8  23         92.64         85.00        44.76 o
  -3   0  24        142.80         82.79        45.34 o
  -2   0  24        134.24        161.77        46.79 o
  -1   0  24        134.96        143.30        43.85 o
   0   0  24       1149.03       1123.93       107.86 o
   1   0  24          3.35        -40.99        52.85 o
  -3   1  24         21.40          3.58        29.78 o
  -2   1  24         35.15         11.44        28.79 o
  -1   1  24         36.32         43.58        35.65 o
   0   1  24          6.60         32.17        39.27 o
   1   1  24         53.37         40.88        29.01 o
  -3   2  24         36.28         38.85        31.51 o
  -2   2  24        204.31        266.90        36.12 o
  -1   2  24         75.48         72.47        29.21 o
   0   2  24        149.79        162.87        49.07 o
   1   2  24        167.77        181.52        36.68 o
  -2   3  24        107.05         62.96        30.81 o
  -1   3  24          1.01         18.77        34.80 o
   0   3  24          1.41        -25.75        25.08 o
   1   3  24         48.41         70.22        28.12 o
  -2   4  24          9.89         16.91        23.56 o
  -1   4  24        153.83        156.19        30.06 o
   0   4  24         11.37          8.72        26.17 o
   1   4  24        170.09        197.61        55.55 o
  -2   5  24          1.59         -3.67        23.46 o
  -1   5  24        109.60         93.31        28.52 o
   0   5  24          1.41         -8.87        55.55 o
  -2   6  24         13.14        -17.23        23.58 o
  -1   6  24        272.54        328.86        34.96 o
   0   6  24         50.28         29.33        32.39 o
  -1   7  24        120.03        127.59        33.43 o
  -2   1  25        246.98        328.15        38.96 o
  -1   1  25          5.74         12.57        32.96 o
   0   1  25        246.08        324.48        52.21 o
  -2   2  25         46.04         86.36        33.01 o
  -1   2  25          0.11         -8.66        33.35 o
   0   2  25         26.03         25.25        28.71 o
  -1   3  25         42.79         29.90        27.29 o
   0   3  25         99.30         82.90        30.75 o
  -1   4  25          9.76         26.98        28.00 o
                                                
